# Supplementary material for: Genome-Wide Identification, Evolution and Expression Profile Analysis of NAC Transcription Factor in Simmondsia chinensis
Source: Curr Issues Mol Biol. 2023 Jun 29;45(7):5422–36. doi: 10.3390/cimb45070344 (PMC10378596; doi:10.3390/cimb45070344)
Supplement: Supplementary file 1 [file cimb-45-00344-s001.zip › Table S1.xlsx]

## Sheet: Sheet1
Table S1. NAC peoteins in Arabidopsis thaliana and Simmondsia chinensis
Arabidopsis thaliana		Simmondsia chinensis
NAME	AGI_code	NAME	AGI_code	Homologs in Arabidopsis thaliana
ANAC1	AT1G01010.1	ScNAC1	Sc01g0002250.01	ANAC43
ANAC2	AT1G01720.1	ScNAC2	Sc01g0007580.01	ANAC43
ANAC3	AT1G02220.1	ScNAC3	Sc02g0000940.01	ANAC61
ANAC4	AT1G02230.1	ScNAC4	Sc02g0009250.01	ANAC31
ANAC5	AT1G02250.1	ScNAC5	Sc03g0005620.01	ANAC34
ANAC6	AT1G03490.1	ScNAC6	Sc03g0005850.01	ANAC84
ANAC7	AT1G12260.1	ScNAC7	Sc03g0007910.01	ANAC95
ANAC8	AT1G25580.1	ScNAC8	Sc03g0009720.01	ANAC56
ANAC9	AT1G26870.1	ScNAC9	Sc03g0010210.01	ANAC98
ANAC10	AT1G28470.1	ScNAC10	Sc04g0000380.01	ANAC83
ANAC11	AT1G32510.1	ScNAC11	Sc04g0003490.01	ANAC58
ANAC12	AT1G32770.1	ScNAC12	Sc04g0007960.01	ANAC29
ANAC13	AT1G32870.1	ScNAC13	Sc04g0008170.01	ANAC9
ANAC14	AT1G33060.1	ScNAC14	Sc04g0010450.01	ANAC83
ANAC15	AT1G33280.1	ScNAC15	Sc05g0000620.01	ANAC74
ANAC16	AT1G34180.1	ScNAC16	Sc05g0003810.01	ANAC82
ANAC17	AT1G34190.1	ScNAC17	Sc05g0007900.01	ANAC25
ANAC18	AT1G52880.1	ScNAC18	Sc06g0005370.01	ANAC2
ANAC19	AT1G52890.1	ScNAC19	Sc06g0006170.01	ANAC40
ANAC20	AT1G54330.1	ScNAC20	Sc06g0008670.01	ANAC89
ANAC21	AT1G56010.1	ScNAC21	Sc07g0000950.01	ANAC37
ANAC22	AT1G56010.2	ScNAC22	Sc07g0001780.01	ANAC104
ANAC23	AT1G60280.1	ScNAC23	Sc07g0003310.01	ANAC35
ANAC24	AT1G60350.1	ScNAC24	Sc08g0002540.01	ANAC36
ANAC25	AT1G61110.1	ScNAC25	Sc08g0002560.01	ANAC36
ANAC26	AT1G62700.1	ScNAC26	Sc09g0002130.01	ANAC2
ANAC27	AT1G64105.1	ScNAC27	Sc09g0004480.01	ANAC28
ANAC28	AT1G65910.1	ScNAC28	Sc09g0005870.01	ANAC78
ANAC29	AT1G69490.1	ScNAC29	Sc09g0005890.01	ANAC52
ANAC30	AT1G71930.1	ScNAC30	Sc09g0007710.01	ANAC42
ANAC31	AT1G76420.1	ScNAC31	Sc09g0007860.01	ANAC39
ANAC32	AT1G77450.1	ScNAC32	Sc10g0003650.01	ANAC94
ANAC33	AT1G79580.1	ScNAC33	Sc10g0008850.01	ANAC57
ANAC34	AT2G02450.1	ScNAC34	Sc10g0009830.01	ANAC100
ANAC35	AT2G02450.2	ScNAC35	Sc10g0010660.01	ANAC35
ANAC36	AT2G17040.1	ScNAC36	Sc11g0000260.01	ANAC83
ANAC37	AT2G18060.1	ScNAC37	Sc11g0007150.01	ANAC79
ANAC38	AT2G24430.1	ScNAC38	Sc12g0004580.01	ANAC90
ANAC39	AT2G24430.2	ScNAC39	Sc12g0006460.01	ANAC100
ANAC40	AT2G27300.1	ScNAC40	Sc13g0010590.01	ANAC91
ANAC41	AT2G33480.1	ScNAC41	Sc14g0003190.01	ANAC41
ANAC42	AT2G43000.1	ScNAC42	Sc14g0008090.01	ANAC29
ANAC43	AT2G46770.1	ScNAC43	Sc15g0002940.01	ANAC2
ANAC44	AT3G01600.1	ScNAC44	Sc15g0005970.01	ANAC4
ANAC45	AT3G03200.1	ScNAC45	Sc16g0002350.01	ANAC37
ANAC46	AT3G04060.1	ScNAC46	Sc16g0003500.01	ANAC22
ANAC47	AT3G04070.1	ScNAC47	Sc16g0006850.01	ANAC56
ANAC48	AT3G04420.1	ScNAC48	Sc16g0006860.01	ANAC72
ANAC49	AT3G04430.1	ScNAC49	Sc18g0003460.01	ANAC33
ANAC50	AT3G10480.1	ScNAC50	Sc19g0000470.01	ANAC14
ANAC51	AT3G10490.1	ScNAC51	Sc20g0000800.01	ANAC28
ANAC52	AT3G10490.2	ScNAC52	Sc20g0001550.01	ANAC52
ANAC53	AT3G10500.1	ScNAC53	Sc20g0006380.01	ANAC90
ANAC54	AT3G15170.1	ScNAC54	Sc20g0006940.01	ANAC17
ANAC55	AT3G15500.1	ScNAC55	Sc22g0000680.01	ANAC7
ANAC56	AT3G15510.1	ScNAC56	Sc23g0001220.01	ANAC30
ANAC57	AT3G17730.1	ScNAC57	Sc23g0001830.01	ANAC43
ANAC58	AT3G18400.1
ANAC59	AT3G29035.1
ANAC60	AT3G44290.1
ANAC61	AT3G44350.1
ANAC62	AT3G49530.1
ANAC63	AT3G55210.1
ANAC64	AT3G56530.1
ANAC65	AT3G56560.1
ANAC66	AT3G61910.1
ANAC67	AT4G01520.1
ANAC68	AT4G01540.1
ANAC69	AT4G01550.1
ANAC70	AT4G10350.1
ANAC71	AT4G17980.1
ANAC72	AT4G27410.2
ANAC73	AT4G28500.1
ANAC74	AT4G28530.1
ANAC75	AT4G29230.1
ANAC76	AT4G36160.1
ANAC77	AT5G04400.1
ANAC78	AT5G04410.1
ANAC79	AT5G07680.1
ANAC80	AT5G07680.2
ANAC81	AT5G08790.1
ANAC82	AT5G09330.1
ANAC83	AT5G13180.1
ANAC84	AT5G14000.1
ANAC85	AT5G14490.1
ANAC86	AT5G17260.1
ANAC87	AT5G18270.1
ANAC88	AT5G18300.1
ANAC89	AT5G22290.1
ANAC90	AT5G22380.1
ANAC91	AT5G24590.2
ANAC92	AT5G39610.1
ANAC93	AT5G39690.1
ANAC94	AT5G39820.1
ANAC95	AT5G41090.1
ANAC96	AT5G46590.1
ANAC97	AT5G50820.1
ANAC98	AT5G53950.1
ANAC99	AT5G56620.1
ANAC100	AT5G61430.1
ANAC101	AT5G62380.1
ANAC102	AT5G63790.1
ANAC103	AT5G64060.1
ANAC104	AT5G64530.1
ANAC105	AT5G66300.1
