# Supplementary material for: Genome-Wide Identification, Evolution and Expression Profile Analysis of NAC Transcription Factor in Simmondsia chinensis
Source: Curr Issues Mol Biol. 2023 Jun 29;45(7):5422–36. doi: 10.3390/cimb45070344 (PMC10378596; doi:10.3390/cimb45070344)
Supplement: Supplementary file 1 [file cimb-45-00344-s001.zip › Table S2.xlsx]

## Sheet: Sheet1
Table S2. Prediction results of cis-acting elements of NAC members in Simmondsia chinensis
Gene ID	Site Name	Sequence	Position	Matrix score.	Strand	Function
Sc01g0002250.01	GARE-motif	TCTGTTG	1155	7	+	gibberellin-responsive element
Sc01g0002250.01	Box 4	ATTAAT	110	6	+	part of a conserved DNA module involved in light responsiveness
Sc01g0002250.01	Box 4	ATTAAT	139	6	+	part of a conserved DNA module involved in light responsiveness
Sc01g0002250.01	TGA-element	AACGAC	1587	6	+	auxin-responsive element
Sc01g0002250.01	GATA-motif	AAGATAAGATT	1947	10	-	part of a light responsive element
Sc01g0002250.01	GA-motif	ATAGATAA	846	8	-	part of a light responsive element
Sc01g0002250.01	ABRE	ACGTG	1041	5	+	cis-acting element involved in the abscisic acid responsiveness
Sc01g0002250.01	TC-rich repeats	ATTCTCTAAC	650	9	+	cis-acting element involved in defense and stress responsiveness
Sc01g0002250.01	I-box	AGATAAGG	1384	8	+	part of a light responsive element
Sc01g0002250.01	TCT-motif	TCTTAC	904	6	+	part of a light responsive element
Sc01g0002250.01	TCA-element	CCATCTTTTT	599	9	+	cis-acting element involved in salicylic acid responsiveness
Sc01g0002250.01	MRE	AACCTAA	1428	7	+	MYB binding site involved in light responsiveness
Sc01g0002250.01	WUN-motif	AAATTTCCT	1671	9	+	wound-responsive element
Sc01g0002250.01	G-box	CCACGTAA	1039	8	-	cis-acting regulatory element involved in light responsiveness
Sc01g0002250.01	G-box	TACGTG	1040	6	+	cis-acting regulatory element involved in light responsiveness
Sc01g0002250.01	P-box	CCTTTTG	346	7	+	gibberellin-responsive element
Sc01g0007580.01	TGA-element	AACGAC	283	6	+	auxin-responsive element
Sc01g0007580.01	Box 4	ATTAAT	516	6	+	part of a conserved DNA module involved in light responsiveness
Sc01g0007580.01	CGTCA-motif	CGTCA	528	5	-	cis-acting regulatory element involved in the MeJA-responsiveness
Sc01g0007580.01	CGTCA-motif	CGTCA	626	5	+	cis-acting regulatory element involved in the MeJA-responsiveness
Sc01g0007580.01	CGTCA-motif	CGTCA	738	5	+	cis-acting regulatory element involved in the MeJA-responsiveness
Sc01g0007580.01	CGTCA-motif	CGTCA	1031	5	-	cis-acting regulatory element involved in the MeJA-responsiveness
Sc01g0007580.01	CGTCA-motif	CGTCA	1097	5	-	cis-acting regulatory element involved in the MeJA-responsiveness
Sc01g0007580.01	TGACG-motif	TGACG	528	5	+	cis-acting regulatory element involved in the MeJA-responsiveness
Sc01g0007580.01	TGACG-motif	TGACG	626	5	-	cis-acting regulatory element involved in the MeJA-responsiveness
Sc01g0007580.01	TGACG-motif	TGACG	738	5	-	cis-acting regulatory element involved in the MeJA-responsiveness
Sc01g0007580.01	TGACG-motif	TGACG	1031	5	+	cis-acting regulatory element involved in the MeJA-responsiveness
Sc01g0007580.01	TGACG-motif	TGACG	1097	5	+	cis-acting regulatory element involved in the MeJA-responsiveness
Sc01g0007580.01	TCT-motif	TCTTAC	14	6	+	part of a light responsive element
Sc01g0007580.01	LTR	CCGAAA	1360	6	-	cis-acting element involved in low-temperature responsiveness
Sc01g0007580.01	TCCC-motif	TCTCCCT	1384	7	+	part of a light responsive element
Sc01g0007580.01	P-box	CCTTTTG	554	7	+	gibberellin-responsive element
Sc02g0000940.01	ACE	CTAACGTATT	1722	9	-	cis-acting element involved in light responsiveness
Sc02g0000940.01	G-Box	CACGTT	1094	6	+	cis-acting regulatory element involved in light responsiveness
Sc02g0000940.01	G-Box	CACGTT	1724	6	+	cis-acting regulatory element involved in light responsiveness
Sc02g0000940.01	Box 4	ATTAAT	134	6	+	part of a conserved DNA module involved in light responsiveness
Sc02g0000940.01	Box 4	ATTAAT	1369	6	-	part of a conserved DNA module involved in light responsiveness
Sc02g0000940.01	Box 4	ATTAAT	1811	6	-	part of a conserved DNA module involved in light responsiveness
Sc02g0000940.01	Box 4	ATTAAT	1915	6	-	part of a conserved DNA module involved in light responsiveness
Sc02g0000940.01	TGA-element	AACGAC	388	6	+	auxin-responsive element
Sc02g0000940.01	TGA-element	AACGAC	790	6	-	auxin-responsive element
Sc02g0000940.01	TGA-element	AACGAC	1569	6	-	auxin-responsive element
Sc02g0000940.01	ABRE	ACGTG	1094	5	-	cis-acting element involved in the abscisic acid responsiveness
Sc02g0000940.01	ABRE	ACGTG	1724	5	-	cis-acting element involved in the abscisic acid responsiveness
Sc02g0000940.01	TC-rich repeats	ATTCTCTAAC	75	9	+	cis-acting element involved in defense and stress responsiveness
Sc02g0000940.01	LTR	CCGAAA	963	6	+	cis-acting element involved in low-temperature responsiveness
Sc02g0000940.01	LS7	CAGATTTATTTTTA	494	13	-	part of a light responsive element
Sc02g0000940.01	GT1-motif	GGTTAAT	1894	7	+	light responsive element
Sc02g0000940.01	TATC-box	TATCCCA	1882	7	+	cis-acting element involved in gibberellin-responsiveness
Sc02g0009250.01	Box 4	ATTAAT	1805	6	-	part of a conserved DNA module involved in light responsiveness
Sc02g0009250.01	Sp1	GGGCGG	773	6	-	light responsive element
Sc02g0009250.01	Sp1	GGGCGG	891	6	-	light responsive element
Sc02g0009250.01	Sp1	GGGCGG	1100	6	+	light responsive element
Sc02g0009250.01	Sp1	GGGCGG	1111	6	+	light responsive element
Sc02g0009250.01	Sp1	GGGCGG	1238	6	-	light responsive element
Sc02g0009250.01	Sp1	GGGCGG	1243	6	-	light responsive element
Sc02g0009250.01	G-Box	CACGTG	380	6	+	cis-acting regulatory element involved in light responsiveness
Sc02g0009250.01	CGTCA-motif	CGTCA	847	5	+	cis-acting regulatory element involved in the MeJA-responsiveness
Sc02g0009250.01	CGTCA-motif	CGTCA	1489	5	-	cis-acting regulatory element involved in the MeJA-responsiveness
Sc02g0009250.01	TGACG-motif	TGACG	847	5	-	cis-acting regulatory element involved in the MeJA-responsiveness
Sc02g0009250.01	TGACG-motif	TGACG	1489	5	+	cis-acting regulatory element involved in the MeJA-responsiveness
Sc02g0009250.01	GA-motif	ATAGATAA	1291	8	+	part of a light responsive element
Sc02g0009250.01	ABRE	CGTACGTGCA	316	9	+	cis-acting element involved in the abscisic acid responsiveness
Sc02g0009250.01	ABRE	ACGTG	319	5	+	cis-acting element involved in the abscisic acid responsiveness
Sc02g0009250.01	ABRE	CACGTG	380	6	+	cis-acting element involved in the abscisic acid responsiveness
Sc02g0009250.01	ABRE	ACGTG	381	5	+	cis-acting element involved in the abscisic acid responsiveness
Sc02g0009250.01	ABRE	CGTACGTGCA	938	9	+	cis-acting element involved in the abscisic acid responsiveness
Sc02g0009250.01	GATA-motif	GATAGGG	1647	7	+	part of a light responsive element
Sc02g0009250.01	TCCC-motif	TCTCCCT	276	7	-	part of a light responsive element
Sc02g0009250.01	TCA-element	CCATCTTTTT	42	9	+	cis-acting element involved in salicylic acid responsiveness
Sc02g0009250.01	LTR	CCGAAA	1331	6	+	cis-acting element involved in low-temperature responsiveness
Sc02g0009250.01	G-box	TACGTG	318	6	+	cis-acting regulatory element involved in light responsiveness
Sc02g0009250.01	G-box	CACGTG	380	6	+	cis-acting regulatory element involved in light responsiveness
Sc03g0005620.01	TGACG-motif	TGACG	169	5	+	cis-acting regulatory element involved in the MeJA-responsiveness
Sc03g0005620.01	TGACG-motif	TGACG	1508	5	-	cis-acting regulatory element involved in the MeJA-responsiveness
Sc03g0005620.01	TGACG-motif	TGACG	1691	5	-	cis-acting regulatory element involved in the MeJA-responsiveness
Sc03g0005620.01	ATCT-motif	AATCTAATCC	640	9	+	part of a conserved DNA module involved in light responsiveness
Sc03g0005620.01	ABRE	ACGTG	355	5	-	cis-acting element involved in the abscisic acid responsiveness
Sc03g0005620.01	ABRE	ACGTG	1506	5	-	cis-acting element involved in the abscisic acid responsiveness
Sc03g0005620.01	ABRE	ACGTG	1689	5	-	cis-acting element involved in the abscisic acid responsiveness
Sc03g0005620.01	GA-motif	ATAGATAA	276	8	+	part of a light responsive element
Sc03g0005620.01	CGTCA-motif	CGTCA	169	5	-	cis-acting regulatory element involved in the MeJA-responsiveness
Sc03g0005620.01	CGTCA-motif	CGTCA	1508	5	+	cis-acting regulatory element involved in the MeJA-responsiveness
Sc03g0005620.01	CGTCA-motif	CGTCA	1691	5	+	cis-acting regulatory element involved in the MeJA-responsiveness
Sc03g0005620.01	Box 4	ATTAAT	10	6	+	part of a conserved DNA module involved in light responsiveness
Sc03g0005620.01	Box 4	ATTAAT	1025	6	-	part of a conserved DNA module involved in light responsiveness
Sc03g0005620.01	Box 4	ATTAAT	1029	6	-	part of a conserved DNA module involved in light responsiveness
Sc03g0005620.01	Box 4	ATTAAT	1528	6	-	part of a conserved DNA module involved in light responsiveness
Sc03g0005620.01	Box 4	ATTAAT	1628	6	-	part of a conserved DNA module involved in light responsiveness
Sc03g0005620.01	G-box	TACGTG	355	6	-	cis-acting regulatory element involved in light responsiveness
Sc03g0005620.01	G-box	CACGTC	1506	6	+	cis-acting regulatory element involved in light responsiveness
Sc03g0005620.01	G-box	CACGTC	1689	6	+	cis-acting regulatory element involved in light responsiveness
Sc03g0005620.01	GATT-motif	CTCCTGATTAGC	654	11	+	part of a light responsive element
Sc03g0005620.01	GT1-motif	GGTTAAT	1961	7	-	light responsive element
Sc03g0005620.01	GT1-motif	GGTTAA	1962	6	-	light responsive element
Sc03g0005620.01	TCCC-motif	TCTCCCT	1806	7	-	part of a light responsive element
Sc03g0005620.01	TCT-motif	TCTTAC	1795	6	-	part of a light responsive element
Sc03g0005620.01	MRE	AACCTAA	1731	7	+	MYB binding site involved in light responsiveness
Sc03g0005620.01	TCA-element	CCATCTTTTT	419	9	-	cis-acting element involved in salicylic acid responsiveness
Sc03g0005850.01	GARE-motif	TCTGTTG	581	7	-	gibberellin-responsive element
Sc03g0005850.01	GARE-motif	TCTGTTG	901	7	-	gibberellin-responsive element
Sc03g0005850.01	CGTCA-motif	CGTCA	1206	5	-	cis-acting regulatory element involved in the MeJA-responsiveness
Sc03g0005850.01	CGTCA-motif	CGTCA	1562	5	+	cis-acting regulatory element involved in the MeJA-responsiveness
Sc03g0005850.01	GA-motif	ATAGATAA	1306	8	+	part of a light responsive element
Sc03g0005850.01	TC-rich repeats	GTTTTCTTAC	1655	10	+	cis-acting element involved in defense and stress responsiveness
Sc03g0005850.01	TGACG-motif	TGACG	1206	5	+	cis-acting regulatory element involved in the MeJA-responsiveness
Sc03g0005850.01	TGACG-motif	TGACG	1562	5	-	cis-acting regulatory element involved in the MeJA-responsiveness
Sc03g0005850.01	TCA-element	CCATCTTTTT	306	9	-	cis-acting element involved in salicylic acid responsiveness
Sc03g0005850.01	MRE	AACCTAA	973	7	-	MYB binding site involved in light responsiveness
Sc03g0005850.01	LTR	CCGAAA	574	6	+	cis-acting element involved in low-temperature responsiveness
Sc03g0005850.01	TCT-motif	TCTTAC	1384	6	-	part of a light responsive element
Sc03g0005850.01	TCT-motif	TCTTAC	1571	6	+	part of a light responsive element
Sc03g0005850.01	TCT-motif	TCTTAC	1659	6	+	part of a light responsive element
Sc03g0005850.01	TCT-motif	TCTTAC	1936	6	-	part of a light responsive element
Sc03g0005850.01	TCCC-motif	TCTCCCT	357	7	-	part of a light responsive element
Sc03g0005850.01	TCCC-motif	TCTCCCT	1622	7	+	part of a light responsive element
Sc03g0005850.01	G-box	CACGAC	1417	6	-	cis-acting regulatory element involved in light responsiveness
Sc03g0007910.01	MRE	AACCTAA	1304	7	-	MYB binding site involved in light responsiveness
Sc03g0007910.01	LTR	CCGAAA	844	6	+	cis-acting element involved in low-temperature responsiveness
Sc03g0007910.01	TCT-motif	TCTTAC	516	6	+	part of a light responsive element
Sc03g0007910.01	GT1-motif	GGTTAAT	904	7	+	light responsive element
Sc03g0007910.01	GT1-motif	GGTTAA	1307	6	+	light responsive element
Sc03g0007910.01	LAMP-element	CTTTATCA	144	8	+	part of a light responsive element
Sc03g0007910.01	G-box	TACGTG	1298	6	-	cis-acting regulatory element involved in light responsiveness
Sc03g0007910.01	CGTCA-motif	CGTCA	532	5	-	cis-acting regulatory element involved in the MeJA-responsiveness
Sc03g0007910.01	ACE	CTAACGTATT	1352	9	+	cis-acting element involved in light responsiveness
Sc03g0007910.01	G-Box	CACGTT	1354	6	-	cis-acting regulatory element involved in light responsiveness
Sc03g0007910.01	Box 4	ATTAAT	207	6	+	part of a conserved DNA module involved in light responsiveness
Sc03g0007910.01	Box 4	ATTAAT	394	6	+	part of a conserved DNA module involved in light responsiveness
Sc03g0007910.01	Box 4	ATTAAT	1226	6	-	part of a conserved DNA module involved in light responsiveness
Sc03g0007910.01	Box 4	ATTAAT	1318	6	-	part of a conserved DNA module involved in light responsiveness
Sc03g0007910.01	ABRE	ACGTG	1298	5	-	cis-acting element involved in the abscisic acid responsiveness
Sc03g0007910.01	ABRE	ACGTG	1355	5	+	cis-acting element involved in the abscisic acid responsiveness
Sc03g0007910.01	ATCT-motif	AATCTAATCC	1438	9	-	part of a conserved DNA module involved in light responsiveness
Sc03g0007910.01	TGACG-motif	TGACG	532	5	+	cis-acting regulatory element involved in the MeJA-responsiveness
Sc03g0009720.01	G-box	CACGTC	1034	6	-	cis-acting regulatory element involved in light responsiveness
Sc03g0009720.01	GT1-motif	GGTTAA	121	6	+	light responsive element
Sc03g0009720.01	GT1-motif	GGTTAA	625	6	+	light responsive element
Sc03g0009720.01	GATA-motif	AAGGATAAGG	295	9	+	part of a light responsive element
Sc03g0009720.01	GATA-motif	GATAGGG	650	7	+	part of a light responsive element
Sc03g0009720.01	ABRE	ACGTG	263	5	-	cis-acting element involved in the abscisic acid responsiveness
Sc03g0009720.01	ABRE	ACGTG	1035	5	+	cis-acting element involved in the abscisic acid responsiveness
Sc03g0009720.01	ABRE	ACGTG	1637	5	+	cis-acting element involved in the abscisic acid responsiveness
Sc03g0009720.01	TGACG-motif	TGACG	1033	5	+	cis-acting regulatory element involved in the MeJA-responsiveness
Sc03g0009720.01	TGACG-motif	TGACG	1704	5	-	cis-acting regulatory element involved in the MeJA-responsiveness
Sc03g0009720.01	I-box	GATAAGGGT	298	9	+	part of a light responsive element
Sc03g0009720.01	CGTCA-motif	CGTCA	1033	5	-	cis-acting regulatory element involved in the MeJA-responsiveness
Sc03g0009720.01	CGTCA-motif	CGTCA	1704	5	+	cis-acting regulatory element involved in the MeJA-responsiveness
Sc03g0009720.01	Box 4	ATTAAT	5	6	+	part of a conserved DNA module involved in light responsiveness
Sc03g0009720.01	Box 4	ATTAAT	17	6	+	part of a conserved DNA module involved in light responsiveness
Sc03g0009720.01	Box 4	ATTAAT	57	6	+	part of a conserved DNA module involved in light responsiveness
Sc03g0009720.01	Box 4	ATTAAT	198	6	+	part of a conserved DNA module involved in light responsiveness
Sc03g0009720.01	Box 4	ATTAAT	863	6	+	part of a conserved DNA module involved in light responsiveness
Sc03g0009720.01	Box 4	ATTAAT	1165	6	-	part of a conserved DNA module involved in light responsiveness
Sc03g0009720.01	Box 4	ATTAAT	1173	6	-	part of a conserved DNA module involved in light responsiveness
Sc03g0009720.01	Box 4	ATTAAT	1302	6	-	part of a conserved DNA module involved in light responsiveness
Sc03g0009720.01	G-Box	CACGTT	263	6	+	cis-acting regulatory element involved in light responsiveness
Sc03g0009720.01	G-Box	CACGTT	1636	6	-	cis-acting regulatory element involved in light responsiveness
Sc03g0010210.01	TATC-box	TATCCCA	849	7	+	cis-acting element involved in gibberellin-responsiveness
Sc03g0010210.01	ATC-motif	AGTAATCT	601	8	-	part of a conserved DNA module involved in light responsiveness
Sc03g0010210.01	G-box	TACGTG	490	6	-	cis-acting regulatory element involved in light responsiveness
Sc03g0010210.01	LTR	CCGAAA	438	6	-	cis-acting element involved in low-temperature responsiveness
Sc03g0010210.01	TCT-motif	TCTTAC	957	6	+	part of a light responsive element
Sc03g0010210.01	TCA-element	CCATCTTTTT	1378	9	+	cis-acting element involved in salicylic acid responsiveness
Sc03g0010210.01	TCA-element	CCATCTTTTT	1863	9	+	cis-acting element involved in salicylic acid responsiveness
Sc03g0010210.01	TCCC-motif	TCTCCCT	557	7	+	part of a light responsive element
Sc03g0010210.01	TCCC-motif	TCTCCCT	1894	7	+	part of a light responsive element
Sc03g0010210.01	GA-motif	ATAGATAA	1640	8	+	part of a light responsive element
Sc03g0010210.01	ABRE	ACGTG	490	5	-	cis-acting element involved in the abscisic acid responsiveness
Sc03g0010210.01	TGACG-motif	TGACG	1014	5	-	cis-acting regulatory element involved in the MeJA-responsiveness
Sc03g0010210.01	TGACG-motif	TGACG	1231	5	+	cis-acting regulatory element involved in the MeJA-responsiveness
Sc03g0010210.01	TGACG-motif	TGACG	1616	5	+	cis-acting regulatory element involved in the MeJA-responsiveness
Sc03g0010210.01	GARE-motif	TCTGTTG	657	7	+	gibberellin-responsive element
Sc03g0010210.01	CGTCA-motif	CGTCA	1014	5	+	cis-acting regulatory element involved in the MeJA-responsiveness
Sc03g0010210.01	CGTCA-motif	CGTCA	1231	5	-	cis-acting regulatory element involved in the MeJA-responsiveness
Sc03g0010210.01	CGTCA-motif	CGTCA	1616	5	-	cis-acting regulatory element involved in the MeJA-responsiveness
Sc03g0010210.01	Box 4	ATTAAT	1102	6	-	part of a conserved DNA module involved in light responsiveness
Sc03g0010210.01	TGA-element	AACGAC	333	6	-	auxin-responsive element
Sc04g0000380.01	LTR	CCGAAA	927	6	+	cis-acting element involved in low-temperature responsiveness
Sc04g0000380.01	Box 4	ATTAAT	807	6	+	part of a conserved DNA module involved in light responsiveness
Sc04g0000380.01	Box 4	ATTAAT	1166	6	-	part of a conserved DNA module involved in light responsiveness
Sc04g0000380.01	GT1-motif	GGTTAA	1612	6	-	light responsive element
Sc04g0000380.01	TC-rich repeats	ATTCTCTAAC	394	9	-	cis-acting element involved in defense and stress responsiveness
Sc04g0000380.01	TC-rich repeats	ATTCTCTAAC	498	9	+	cis-acting element involved in defense and stress responsiveness
Sc04g0000380.01	P-box	CCTTTTG	1010	7	-	gibberellin-responsive element
Sc04g0000380.01	P-box	CCTTTTG	1357	7	+	gibberellin-responsive element
Sc04g0003490.01	Box 4	ATTAAT	125	6	+	part of a conserved DNA module involved in light responsiveness
Sc04g0003490.01	Box 4	ATTAAT	237	6	+	part of a conserved DNA module involved in light responsiveness
Sc04g0003490.01	Box 4	ATTAAT	1028	6	-	part of a conserved DNA module involved in light responsiveness
Sc04g0003490.01	Box 4	ATTAAT	1162	6	-	part of a conserved DNA module involved in light responsiveness
Sc04g0003490.01	Box 4	ATTAAT	1351	6	-	part of a conserved DNA module involved in light responsiveness
Sc04g0003490.01	GATA-motif	AAGGATAAGG	797	9	+	part of a light responsive element
Sc04g0007960.01	GATA-motif	AAGATAAGATT	1884	10	-	part of a light responsive element
Sc04g0007960.01	I-box	gGATAAGGTG	1645	9	+	part of a light responsive element
Sc04g0007960.01	AuxRR-core	GGTCCAT	1652	7	-	cis-acting regulatory element involved in auxin responsiveness
Sc04g0007960.01	Sp1	GGGCGG	1761	6	-	light responsive element
Sc04g0007960.01	TATC-box	TATCCCA	1643	7	-	cis-acting element involved in gibberellin-responsiveness
Sc04g0007960.01	P-box	CCTTTTG	1910	7	-	gibberellin-responsive element
Sc04g0007960.01	G-box	CACGAC	1789	6	+	cis-acting regulatory element involved in light responsiveness
Sc04g0007960.01	chs-CMA1a	TTACTTAA	65	8	-	part of a light responsive element
Sc04g0007960.01	TCT-motif	TCTTAC	958	6	+	part of a light responsive element
Sc04g0007960.01	MRE	AACCTAA	427	7	+	MYB binding site involved in light responsiveness
Sc04g0007960.01	MRE	AACCTAA	805	7	-	MYB binding site involved in light responsiveness
Sc04g0007960.01	GT1-motif	GGTTAAT	131	7	+	light responsive element
Sc04g0007960.01	GT1-motif	GGTTAAT	424	7	-	light responsive element
Sc04g0007960.01	GT1-motif	GGTTAA	425	6	-	light responsive element
Sc04g0008170.01	GT1-motif	GGTTAA	1503	6	+	light responsive element
Sc04g0008170.01	TCCC-motif	TCTCCCT	1313	7	-	part of a light responsive element
Sc04g0008170.01	MRE	AACCTAA	556	7	+	MYB binding site involved in light responsiveness
Sc04g0008170.01	G-box	TACGTG	940	6	-	cis-acting regulatory element involved in light responsiveness
Sc04g0008170.01	TATC-box	TATCCCA	323	7	+	cis-acting element involved in gibberellin-responsiveness
Sc04g0008170.01	Box 4	ATTAAT	373	6	+	part of a conserved DNA module involved in light responsiveness
Sc04g0008170.01	Box 4	ATTAAT	645	6	+	part of a conserved DNA module involved in light responsiveness
Sc04g0008170.01	GARE-motif	TCTGTTG	1614	7	+	gibberellin-responsive element
Sc04g0008170.01	GATA-motif	AAGGATAAGG	1501	9	+	part of a light responsive element
Sc04g0008170.01	ABRE	ACGTG	940	5	-	cis-acting element involved in the abscisic acid responsiveness
Sc04g0010450.01	chs-CMA1a	TTACTTAA	565	8	-	part of a light responsive element
Sc04g0010450.01	G-box	CACGAC	1786	6	+	cis-acting regulatory element involved in light responsiveness
Sc04g0010450.01	P-box	CCTTTTG	657	7	+	gibberellin-responsive element
Sc04g0010450.01	TATC-box	TATCCCA	1256	7	+	cis-acting element involved in gibberellin-responsiveness
Sc04g0010450.01	TCA-element	CCATCTTTTT	818	9	+	cis-acting element involved in salicylic acid responsiveness
Sc04g0010450.01	TCA-element	CCATCTTTTT	876	9	-	cis-acting element involved in salicylic acid responsiveness
Sc04g0010450.01	TCT-motif	TCTTAC	1561	6	+	part of a light responsive element
Sc04g0010450.01	TCT-motif	TCTTAC	1968	6	-	part of a light responsive element
Sc04g0010450.01	I-box	gGATAAGGTG	1799	9	-	part of a light responsive element
Sc04g0010450.01	TC-rich repeats	GTTTTCTTAC	1557	9	+	cis-acting element involved in defense and stress responsiveness
Sc04g0010450.01	TGACG-motif	TGACG	1273	5	-	cis-acting regulatory element involved in the MeJA-responsiveness
Sc04g0010450.01	ABRE	ACGTG	1231	5	+	cis-acting element involved in the abscisic acid responsiveness
Sc04g0010450.01	ABRE	ACGTG	1249	5	+	cis-acting element involved in the abscisic acid responsiveness
Sc04g0010450.01	TGA-box	TGACGTAA	1270	8	-	part of an auxin-responsive element
Sc04g0010450.01	ATCT-motif	AATCTAATCC	1106	9	+	part of a conserved DNA module involved in light responsiveness
Sc04g0010450.01	ATCT-motif	AATCTAATCC	1200	9	-	part of a conserved DNA module involved in light responsiveness
Sc04g0010450.01	GATA-motif	AAGGATAAGG	1093	9	-	part of a light responsive element
Sc04g0010450.01	GATA-motif	GATAGGG	1801	7	-	part of a light responsive element
Sc04g0010450.01	G-Box	CACGTT	1230	6	-	cis-acting regulatory element involved in light responsiveness
Sc04g0010450.01	G-Box	CACGTT	1248	6	-	cis-acting regulatory element involved in light responsiveness
Sc04g0010450.01	CGTCA-motif	CGTCA	1273	5	+	cis-acting regulatory element involved in the MeJA-responsiveness
Sc04g0010450.01	GARE-motif	TCTGTTG	1912	7	+	gibberellin-responsive element
Sc05g0000620.01	GA-motif	ATAGATAA	137	8	-	part of a light responsive element
Sc05g0000620.01	TGACG-motif	TGACG	645	5	-	cis-acting regulatory element involved in the MeJA-responsiveness
Sc05g0000620.01	CGTCA-motif	CGTCA	645	5	+	cis-acting regulatory element involved in the MeJA-responsiveness
Sc05g0000620.01	Box 4	ATTAAT	172	6	+	part of a conserved DNA module involved in light responsiveness
Sc05g0000620.01	Box 4	ATTAAT	226	6	+	part of a conserved DNA module involved in light responsiveness
Sc05g0000620.01	Box 4	ATTAAT	295	6	+	part of a conserved DNA module involved in light responsiveness
Sc05g0000620.01	Box 4	ATTAAT	402	6	+	part of a conserved DNA module involved in light responsiveness
Sc05g0000620.01	Box 4	ATTAAT	482	6	+	part of a conserved DNA module involved in light responsiveness
Sc05g0000620.01	Box 4	ATTAAT	913	6	+	part of a conserved DNA module involved in light responsiveness
Sc05g0000620.01	Box 4	ATTAAT	1339	6	-	part of a conserved DNA module involved in light responsiveness
Sc05g0000620.01	Box 4	ATTAAT	1390	6	-	part of a conserved DNA module involved in light responsiveness
Sc05g0000620.01	Box 4	ATTAAT	1732	6	-	part of a conserved DNA module involved in light responsiveness
Sc05g0000620.01	Box 4	ATTAAT	1891	6	-	part of a conserved DNA module involved in light responsiveness
Sc05g0000620.01	Box 4	ATTAAT	1922	6	-	part of a conserved DNA module involved in light responsiveness
Sc05g0000620.01	Box 4	ATTAAT	1926	6	-	part of a conserved DNA module involved in light responsiveness
Sc05g0000620.01	TATC-box	TATCCCA	148	7	-	cis-acting element involved in gibberellin-responsiveness
Sc05g0000620.01	TATC-box	TATCCCA	837	7	-	cis-acting element involved in gibberellin-responsiveness
Sc05g0000620.01	chs-CMA1a	TTACTTAA	99	8	+	part of a light responsive element
Sc05g0000620.01	P-box	CCTTTTG	386	7	+	gibberellin-responsive element
Sc05g0000620.01	GT1-motif	GGTTAA	1757	6	-	light responsive element
Sc05g0003810.01	CGTCA-motif	CGTCA	1957	5	-	cis-acting regulatory element involved in the MeJA-responsiveness
Sc05g0003810.01	Box 4	ATTAAT	8	6	+	part of a conserved DNA module involved in light responsiveness
Sc05g0003810.01	Box 4	ATTAAT	43	6	+	part of a conserved DNA module involved in light responsiveness
Sc05g0003810.01	TGA-element	AACGAC	1247	6	-	auxin-responsive element
Sc05g0003810.01	TGA-element	AACGAC	1473	6	-	auxin-responsive element
Sc05g0003810.01	TGACG-motif	TGACG	1957	5	+	cis-acting regulatory element involved in the MeJA-responsiveness
Sc05g0003810.01	GT1-motif	GCGGTAATT	180	9	+	light responsive element
Sc05g0003810.01	WUN-motif	AAATTTCCT	757	9	+	wound-responsive element
Sc05g0003810.01	ATC-motif	AGTAATCT	905	8	-	part of a conserved DNA module involved in light responsiveness
Sc05g0007900.01	ABRE	ACGTG	383	5	+	cis-acting element involved in the abscisic acid responsiveness
Sc05g0007900.01	ABRE	CACGTG	1796	6	-	cis-acting element involved in the abscisic acid responsiveness
Sc05g0007900.01	ABRE	ACGTG	1797	5	+	cis-acting element involved in the abscisic acid responsiveness
Sc05g0007900.01	ABRE	ACGTG	1832	5	+	cis-acting element involved in the abscisic acid responsiveness
Sc05g0007900.01	ABRE	ACGTG	1947	5	+	cis-acting element involved in the abscisic acid responsiveness
Sc05g0007900.01	GA-motif	ATAGATAA	1531	8	+	part of a light responsive element
Sc05g0007900.01	TGACG-motif	TGACG	791	5	-	cis-acting regulatory element involved in the MeJA-responsiveness
Sc05g0007900.01	chs-Unit 1 m1	ACCTAACCCGG	231	10	+	part of a light responsive element
Sc05g0007900.01	G-Box	CACGTG	1796	6	-	cis-acting regulatory element involved in light responsiveness
Sc05g0007900.01	CGTCA-motif	CGTCA	791	5	+	cis-acting regulatory element involved in the MeJA-responsiveness
Sc05g0007900.01	ACE	GCGACGTACC	787	9	-	cis-acting element involved in light responsiveness
Sc05g0007900.01	Box II	CCACGTGGC	1795	9	+	part of a light responsive element
Sc05g0007900.01	G-box	TACGTG	382	6	+	cis-acting regulatory element involved in light responsiveness
Sc05g0007900.01	G-box	CACGAC	1141	6	+	cis-acting regulatory element involved in light responsiveness
Sc05g0007900.01	G-box	GCCACGTGGA	1794	10	-	cis-acting regulatory element involved in light responsiveness
Sc05g0007900.01	G-box	CACGTG	1796	6	-	cis-acting regulatory element involved in light responsiveness
Sc05g0007900.01	G-box	CCACGTAA	1830	8	-	cis-acting regulatory element involved in light responsiveness
Sc05g0007900.01	G-box	TACGTG	1831	6	+	cis-acting regulatory element involved in light responsiveness
Sc05g0007900.01	G-box	TACGTG	1946	6	+	cis-acting regulatory element involved in light responsiveness
Sc05g0007900.01	P-box	CCTTTTG	411	7	+	gibberellin-responsive element
Sc05g0007900.01	TCT-motif	TCTTAC	1828	6	+	part of a light responsive element
Sc05g0007900.01	ATCT-motif	AATCTAATCC	1125	9	+	part of a conserved DNA module involved in light responsiveness
Sc05g0007900.01	Box 4	ATTAAT	682	6	+	part of a conserved DNA module involved in light responsiveness
Sc05g0007900.01	Box 4	ATTAAT	1097	6	-	part of a conserved DNA module involved in light responsiveness
Sc05g0007900.01	TGA-element	AACGAC	280	6	+	auxin-responsive element
Sc05g0007900.01	ATC-motif	AGTAATCT	709	8	-	part of a conserved DNA module involved in light responsiveness
Sc05g0007900.01	3-AF1 binding site	TAAGAGAGGAA	639	10	-	light responsive element
Sc05g0007900.01	GT1-motif	GGTTAA	561	6	-	light responsive element
Sc05g0007900.01	GT1-motif	GGTTAAT	697	7	+	light responsive element
Sc05g0007900.01	GT1-motif	GGTTAAT	1188	7	-	light responsive element
Sc05g0007900.01	GT1-motif	GGTTAA	1189	6	-	light responsive element
Sc05g0007900.01	GT1-motif	GGTTAAT	1816	7	+	light responsive element
Sc06g0005370.01	ABRE	GACACGTGGC	928	9	+	cis-acting element involved in the abscisic acid responsiveness
Sc06g0005370.01	ABRE	CACGTG	930	6	+	cis-acting element involved in the abscisic acid responsiveness
Sc06g0005370.01	ABRE	ACGTG	931	5	+	cis-acting element involved in the abscisic acid responsiveness
Sc06g0005370.01	ABRE	CGTACGTGCA	1819	9	+	cis-acting element involved in the abscisic acid responsiveness
Sc06g0005370.01	ABRE	CACGTG	1821	6	-	cis-acting element involved in the abscisic acid responsiveness
Sc06g0005370.01	ABRE	ACGTG	1822	5	+	cis-acting element involved in the abscisic acid responsiveness
Sc06g0005370.01	GATA-motif	GATAGGG	1853	7	-	part of a light responsive element
Sc06g0005370.01	TGACG-motif	TGACG	883	5	+	cis-acting regulatory element involved in the MeJA-responsiveness
Sc06g0005370.01	CGTCA-motif	CGTCA	883	5	-	cis-acting regulatory element involved in the MeJA-responsiveness
Sc06g0005370.01	G-Box	CACGTG	930	6	+	cis-acting regulatory element involved in light responsiveness
Sc06g0005370.01	G-Box	CACGTG	1821	6	-	cis-acting regulatory element involved in light responsiveness
Sc06g0005370.01	Box 4	ATTAAT	464	6	+	part of a conserved DNA module involved in light responsiveness
Sc06g0005370.01	Box 4	ATTAAT	643	6	+	part of a conserved DNA module involved in light responsiveness
Sc06g0005370.01	Box 4	ATTAAT	1431	6	-	part of a conserved DNA module involved in light responsiveness
Sc06g0005370.01	chs-CMA1a	TTACTTAA	1184	8	+	part of a light responsive element
Sc06g0005370.01	G-box	ACACGTGGC	929	9	+	cis-acting regulatory element involved in light responsiveness
Sc06g0005370.01	G-box	CACGTG	930	6	+	cis-acting regulatory element involved in light responsiveness
Sc06g0005370.01	G-box	CACGTG	1821	6	-	cis-acting regulatory element involved in light responsiveness
Sc06g0005370.01	P-box	CCTTTTG	905	7	-	gibberellin-responsive element
Sc06g0005370.01	TCA-element	CCATCTTTTT	478	9	-	cis-acting element involved in salicylic acid responsiveness
Sc06g0005370.01	MRE	AACCTAA	1166	7	+	MYB binding site involved in light responsiveness
Sc06g0005370.01	LTR	CCGAAA	1604	6	-	cis-acting element involved in low-temperature responsiveness
Sc06g0005370.01	TCT-motif	TCTTAC	281	6	-	part of a light responsive element
Sc06g0005370.01	TCT-motif	TCTTAC	383	6	-	part of a light responsive element
Sc06g0005370.01	TCT-motif	TCTTAC	580	6	-	part of a light responsive element
Sc06g0005370.01	TCT-motif	TCTTAC	1616	6	+	part of a light responsive element
Sc06g0005370.01	GT1-motif	GGTTAA	438	6	-	light responsive element
Sc06g0005370.01	GT1-motif	GGTTAA	1132	6	+	light responsive element
Sc06g0006170.01	ABRE	TACGTGTC	41	8	-	cis-acting element involved in the abscisic acid responsiveness
Sc06g0006170.01	ABRE	ACGTG	43	5	-	cis-acting element involved in the abscisic acid responsiveness
Sc06g0006170.01	ABRE	ACGTG	1168	5	-	cis-acting element involved in the abscisic acid responsiveness
Sc06g0006170.01	ATCT-motif	AATCTAATCC	1080	9	+	part of a conserved DNA module involved in light responsiveness
Sc06g0006170.01	ATCT-motif	AATCTAATCC	1109	9	+	part of a conserved DNA module involved in light responsiveness
Sc06g0006170.01	AT1-motif	AATTATTTTTTATT	777	13	+	part of a light responsive module
Sc06g0006170.01	TGACG-motif	TGACG	1319	5	+	cis-acting regulatory element involved in the MeJA-responsiveness
Sc06g0006170.01	TC-rich repeats	ATTCTCTAAC	903	9	+	cis-acting element involved in defense and stress responsiveness
Sc06g0006170.01	TGA-element	AACGAC	1943	6	+	auxin-responsive element
Sc06g0006170.01	CGTCA-motif	CGTCA	1319	5	-	cis-acting regulatory element involved in the MeJA-responsiveness
Sc06g0006170.01	Box 4	ATTAAT	1077	6	-	part of a conserved DNA module involved in light responsiveness
Sc06g0006170.01	Sp1	GGGCGG	332	6	+	light responsive element
Sc06g0006170.01	Sp1	GGGCGG	1929	6	-	light responsive element
Sc06g0006170.01	G-Box	CACGTT	1168	6	+	cis-acting regulatory element involved in light responsiveness
Sc06g0006170.01	Box II	TGGTAATAA	773	9	+	part of a light responsive element
Sc06g0006170.01	G-box	TACGTG	43	6	-	cis-acting regulatory element involved in light responsiveness
Sc06g0006170.01	P-box	CCTTTTG	564	7	+	gibberellin-responsive element
Sc06g0006170.01	TCT-motif	TCTTAC	3	6	-	part of a light responsive element
Sc06g0006170.01	GT1-motif	GGTTAAT	523	7	-	light responsive element
Sc06g0006170.01	GT1-motif	GGTTAA	524	6	-	light responsive element
Sc06g0006170.01	GT1-motif	GGTTAA	1214	6	-	light responsive element
Sc06g0006170.01	TCCC-motif	TCTCCCT	1530	7	-	part of a light responsive element
Sc06g0008670.01	TGA-element	AACGAC	1098	6	+	auxin-responsive element
Sc06g0008670.01	G-Box	CACGTG	1030	6	-	cis-acting regulatory element involved in light responsiveness
Sc06g0008670.01	ACE	GACACGTATG	987	9	+	cis-acting element involved in light responsiveness
Sc06g0008670.01	CGTCA-motif	CGTCA	781	5	-	cis-acting regulatory element involved in the MeJA-responsiveness
Sc06g0008670.01	I-box	gGATAAGGTG	1598	9	+	part of a light responsive element
Sc06g0008670.01	TGACG-motif	TGACG	781	5	+	cis-acting regulatory element involved in the MeJA-responsiveness
Sc06g0008670.01	TC-rich repeats	ATTCTCTAAC	1458	9	-	cis-acting element involved in defense and stress responsiveness
Sc06g0008670.01	ABRE	ACGTG	592	5	+	cis-acting element involved in the abscisic acid responsiveness
Sc06g0008670.01	ABRE	TACGTGTC	987	8	-	cis-acting element involved in the abscisic acid responsiveness
Sc06g0008670.01	ABRE	ACGTG	989	5	-	cis-acting element involved in the abscisic acid responsiveness
Sc06g0008670.01	ABRE	GACACGTGGC	1028	9	+	cis-acting element involved in the abscisic acid responsiveness
Sc06g0008670.01	ABRE	CACGTG	1030	6	-	cis-acting element involved in the abscisic acid responsiveness
Sc06g0008670.01	ABRE	ACGTG	1031	5	+	cis-acting element involved in the abscisic acid responsiveness
Sc06g0008670.01	ABRE	ACGTG	1082	5	-	cis-acting element involved in the abscisic acid responsiveness
Sc06g0008670.01	GATA-motif	AAGGATAAGG	1596	9	+	part of a light responsive element
Sc06g0008670.01	TCCC-motif	TCTCCCT	391	7	-	part of a light responsive element
Sc06g0008670.01	TCA-element	TCAGAAGAGG	1590	9	+	cis-acting element involved in salicylic acid responsiveness
Sc06g0008670.01	TCT-motif	TCTTAC	41	6	-	part of a light responsive element
Sc06g0008670.01	LTR	CCGAAA	1211	6	+	cis-acting element involved in low-temperature responsiveness
Sc06g0008670.01	G-box	TAACACGTAG	590	9	-	cis-acting regulatory element involved in light responsiveness
Sc06g0008670.01	G-box	TACGTG	591	6	+	cis-acting regulatory element involved in light responsiveness
Sc06g0008670.01	G-box	TACGTG	989	6	-	cis-acting regulatory element involved in light responsiveness
Sc06g0008670.01	G-box	ACACGTGGC	1029	9	+	cis-acting regulatory element involved in light responsiveness
Sc06g0008670.01	G-box	CACGTG	1030	6	-	cis-acting regulatory element involved in light responsiveness
Sc06g0008670.01	G-box	CCACGTAA	1081	8	+	cis-acting regulatory element involved in light responsiveness
Sc06g0008670.01	G-box	TACGTG	1082	6	-	cis-acting regulatory element involved in light responsiveness
Sc07g0000950.01	GATA-motif	AAGATAAGATT	199	10	-	part of a light responsive element
Sc07g0000950.01	GATA-motif	AAGATAAGATT	600	10	-	part of a light responsive element
Sc07g0000950.01	ABRE	ACGTG	1841	5	+	cis-acting element involved in the abscisic acid responsiveness
Sc07g0000950.01	TGACG-motif	TGACG	722	5	-	cis-acting regulatory element involved in the MeJA-responsiveness
Sc07g0000950.01	AT1-motif	AATTATTTTTTATT	1287	13	+	part of a light responsive module
Sc07g0000950.01	CGTCA-motif	CGTCA	722	5	+	cis-acting regulatory element involved in the MeJA-responsiveness
Sc07g0000950.01	TGA-element	AACGAC	1643	6	+	auxin-responsive element
Sc07g0000950.01	G-box	ACACGTG(G/t)CACC	1359	10.5	+	cis-acting regulatory element involved in light responsiveness
Sc07g0000950.01	G-box	TACGTG	1840	6	+	cis-acting regulatory element involved in light responsiveness
Sc07g0000950.01	TCT-motif	TCTTAC	879	6	+	part of a light responsive element
Sc07g0001780.01	TGA-element	AACGAC	264	6	-	auxin-responsive element
Sc07g0001780.01	Box 4	ATTAAT	1229	6	-	part of a conserved DNA module involved in light responsiveness
Sc07g0001780.01	Box 4	ATTAAT	1242	6	-	part of a conserved DNA module involved in light responsiveness
Sc07g0001780.01	CGTCA-motif	CGTCA	161	5	-	cis-acting regulatory element involved in the MeJA-responsiveness
Sc07g0001780.01	CGTCA-motif	CGTCA	852	5	+	cis-acting regulatory element involved in the MeJA-responsiveness
Sc07g0001780.01	CGTCA-motif	CGTCA	911	5	-	cis-acting regulatory element involved in the MeJA-responsiveness
Sc07g0001780.01	CGTCA-motif	CGTCA	1662	5	+	cis-acting regulatory element involved in the MeJA-responsiveness
Sc07g0001780.01	ACE	CTAACGTATT	1618	9	+	cis-acting element involved in light responsiveness
Sc07g0001780.01	ABRE	ACGTG	850	5	-	cis-acting element involved in the abscisic acid responsiveness
Sc07g0001780.01	GATA-motif	AAGATAAGATT	55	10	-	part of a light responsive element
Sc07g0001780.01	I-box	cCATATCCAAT	173	10	-	part of a light responsive element
Sc07g0001780.01	TGACG-motif	TGACG	161	5	+	cis-acting regulatory element involved in the MeJA-responsiveness
Sc07g0001780.01	TGACG-motif	TGACG	852	5	-	cis-acting regulatory element involved in the MeJA-responsiveness
Sc07g0001780.01	TGACG-motif	TGACG	911	5	+	cis-acting regulatory element involved in the MeJA-responsiveness
Sc07g0001780.01	TGACG-motif	TGACG	1662	5	-	cis-acting regulatory element involved in the MeJA-responsiveness
Sc07g0001780.01	TCA-element	TCAGAAGAGG	792	9	-	cis-acting element involved in salicylic acid responsiveness
Sc07g0001780.01	MRE	AACCTAA	214	7	-	MYB binding site involved in light responsiveness
Sc07g0001780.01	LTR	CCGAAA	1548	6	-	cis-acting element involved in low-temperature responsiveness
Sc07g0001780.01	ACA-motif	AATTACAGCCATT	1328	12	+	part of gapA in (gapA-CMA1) involved with light responsiveness
Sc07g0001780.01	G-box	CACGTC	850	6	+	cis-acting regulatory element involved in light responsiveness
Sc07g0003310.01	TCCC-motif	TCTCCCT	139	7	+	part of a light responsive element
Sc07g0003310.01	TCA-element	CCATCTTTTT	719	9	+	cis-acting element involved in salicylic acid responsiveness
Sc07g0003310.01	MRE	AACCTAA	974	7	-	MYB binding site involved in light responsiveness
Sc07g0003310.01	LTR	CCGAAA	984	6	-	cis-acting element involved in low-temperature responsiveness
Sc07g0003310.01	TCT-motif	TCTTAC	247	6	-	part of a light responsive element
Sc07g0003310.01	TCT-motif	TCTTAC	1038	6	+	part of a light responsive element
Sc07g0003310.01	G-box	TACGTG	321	6	+	cis-acting regulatory element involved in light responsiveness
Sc07g0003310.01	G-box	CACGAC	920	6	-	cis-acting regulatory element involved in light responsiveness
Sc07g0003310.01	CGTCA-motif	CGTCA	577	5	-	cis-acting regulatory element involved in the MeJA-responsiveness
Sc07g0003310.01	Sp1	GGGCGG	1416	6	-	light responsive element
Sc07g0003310.01	AT1-motif	AATTATTTTTTATT	1569	13	-	part of a light responsive module
Sc07g0003310.01	TGACG-motif	TGACG	577	5	+	cis-acting regulatory element involved in the MeJA-responsiveness
Sc07g0003310.01	ABRE	ACGTG	322	5	+	cis-acting element involved in the abscisic acid responsiveness
Sc07g0003310.01	Gap-box	CAAATGAA(A/G)A	458	9	-	part of a light responsive element
Sc07g0003310.01	ATCT-motif	AATCTAATCC	205	9	+	part of a conserved DNA module involved in light responsiveness
Sc07g0003310.01	ATCT-motif	AATCTAATCC	694	9	-	part of a conserved DNA module involved in light responsiveness
Sc08g0002540.01	TCA-element	CCATCTTTTT	575	9	-	cis-acting element involved in salicylic acid responsiveness
Sc08g0002540.01	3-AF1 binding site	TAAGAGAGGAA	732	10	+	light responsive element
Sc08g0002540.01	chs-CMA1a	TTACTTAA	1710	8	-	part of a light responsive element
Sc08g0002540.01	Box 4	ATTAAT	756	6	+	part of a conserved DNA module involved in light responsiveness
Sc08g0002540.01	Box 4	ATTAAT	1786	6	-	part of a conserved DNA module involved in light responsiveness
Sc08g0002540.01	CGTCA-motif	CGTCA	1141	5	+	cis-acting regulatory element involved in the MeJA-responsiveness
Sc08g0002540.01	TC-rich repeats	ATTCTCTAAC	164	9	+	cis-acting element involved in defense and stress responsiveness
Sc08g0002540.01	TGACG-motif	TGACG	1141	5	-	cis-acting regulatory element involved in the MeJA-responsiveness
Sc08g0002540.01	ATCT-motif	AATCTAATCC	1482	9	-	part of a conserved DNA module involved in light responsiveness
Sc08g0002540.01	GATA-motif	GATAGGA	735	7	+	part of a light responsive element
Sc08g0002560.01	GATA-motif	AAGGATAAGG	1017	9	-	part of a light responsive element
Sc08g0002560.01	GATA-motif	AAGGATAAGG	1423	9	+	part of a light responsive element
Sc08g0002560.01	ABRE	ACGTG	1220	5	+	cis-acting element involved in the abscisic acid responsiveness
Sc08g0002560.01	TGACG-motif	TGACG	976	5	-	cis-acting regulatory element involved in the MeJA-responsiveness
Sc08g0002560.01	TC-rich repeats	ATTCTCTAAC	127	9	+	cis-acting element involved in defense and stress responsiveness
Sc08g0002560.01	TC-rich repeats	ATTCTCTAAC	229	9	+	cis-acting element involved in defense and stress responsiveness
Sc08g0002560.01	CGTCA-motif	CGTCA	976	5	+	cis-acting regulatory element involved in the MeJA-responsiveness
Sc08g0002560.01	Box 4	ATTAAT	479	6	+	part of a conserved DNA module involved in light responsiveness
Sc08g0002560.01	Box 4	ATTAAT	562	6	+	part of a conserved DNA module involved in light responsiveness
Sc08g0002560.01	Box 4	ATTAAT	875	6	+	part of a conserved DNA module involved in light responsiveness
Sc08g0002560.01	G-box	TACGTG	1219	6	+	cis-acting regulatory element involved in light responsiveness
Sc08g0002560.01	chs-CMA1a	TTACTTAA	1572	8	-	part of a light responsive element
Sc08g0002560.01	LTR	CCGAAA	1081	6	+	cis-acting element involved in low-temperature responsiveness
Sc08g0002560.01	LTR	CCGAAA	1156	6	+	cis-acting element involved in low-temperature responsiveness
Sc08g0002560.01	LTR	CCGAAA	1388	6	-	cis-acting element involved in low-temperature responsiveness
Sc08g0002560.01	TCT-motif	TCTTAC	187	6	+	part of a light responsive element
Sc08g0002560.01	TCT-motif	TCTTAC	1311	6	-	part of a light responsive element
Sc08g0002560.01	MRE	AACCTAA	1287	7	-	MYB binding site involved in light responsiveness
Sc08g0002560.01	GT1-motif	GGTTAA	685	6	-	light responsive element
Sc08g0002560.01	GT1-motif	GGTTAA	735	6	+	light responsive element
Sc08g0002560.01	GT1-motif	GGTTAA	745	6	-	light responsive element
Sc09g0002130.01	G-box	CACGTG	532	6	+	cis-acting regulatory element involved in light responsiveness
Sc09g0002130.01	G-box	CACGTC	551	6	-	cis-acting regulatory element involved in light responsiveness
Sc09g0002130.01	G-box	TACGTG	989	6	+	cis-acting regulatory element involved in light responsiveness
Sc09g0002130.01	G-box	ACACGTGGC	1673	9	+	cis-acting regulatory element involved in light responsiveness
Sc09g0002130.01	G-box	CACGTG	1674	6	-	cis-acting regulatory element involved in light responsiveness
Sc09g0002130.01	G-box	TAAACGTG	1823	8	-	cis-acting regulatory element involved in light responsiveness
Sc09g0002130.01	chs-CMA1a	TTACTTAA	45	8	-	part of a light responsive element
Sc09g0002130.01	chs-CMA1a	TTACTTAA	1473	8	-	part of a light responsive element
Sc09g0002130.01	Box II	TGGTAATAA	365	9	-	part of a light responsive element
Sc09g0002130.01	TATC-box	TATCCCA	1502	7	+	cis-acting element involved in gibberellin-responsiveness
Sc09g0002130.01	TCT-motif	TCTTAC	216	6	+	part of a light responsive element
Sc09g0002130.01	TCT-motif	TCTTAC	1545	6	-	part of a light responsive element
Sc09g0002130.01	LTR	CCGAAA	268	6	-	cis-acting element involved in low-temperature responsiveness
Sc09g0002130.01	LTR	CCGAAA	1369	6	+	cis-acting element involved in low-temperature responsiveness
Sc09g0002130.01	TGACG-motif	TGACG	454	5	+	cis-acting regulatory element involved in the MeJA-responsiveness
Sc09g0002130.01	TGACG-motif	TGACG	518	5	+	cis-acting regulatory element involved in the MeJA-responsiveness
Sc09g0002130.01	TGACG-motif	TGACG	521	5	-	cis-acting regulatory element involved in the MeJA-responsiveness
Sc09g0002130.01	TGACG-motif	TGACG	550	5	+	cis-acting regulatory element involved in the MeJA-responsiveness
Sc09g0002130.01	TGACG-motif	TGACG	839	5	-	cis-acting regulatory element involved in the MeJA-responsiveness
Sc09g0002130.01	TGACG-motif	TGACG	1638	5	+	cis-acting regulatory element involved in the MeJA-responsiveness
Sc09g0002130.01	I-box	cCATATCCAAT	1697	10	-	part of a light responsive element
Sc09g0002130.01	AT1-motif	AATTATTTTTTATT	395	13	+	part of a light responsive module
Sc09g0002130.01	TGA-box	TGACGTAA	1638	8	+	part of an auxin-responsive element
Sc09g0002130.01	ABRE	AACCCGG	448	7	-	cis-acting element involved in the abscisic acid responsiveness
Sc09g0002130.01	ABRE	CACGTG	532	6	+	cis-acting element involved in the abscisic acid responsiveness
Sc09g0002130.01	ABRE	ACGTG	533	5	+	cis-acting element involved in the abscisic acid responsiveness
Sc09g0002130.01	ABRE	ACGTG	552	5	+	cis-acting element involved in the abscisic acid responsiveness
Sc09g0002130.01	ABRE	ACGTG	990	5	+	cis-acting element involved in the abscisic acid responsiveness
Sc09g0002130.01	ABRE	GACACGTGGC	1672	9	+	cis-acting element involved in the abscisic acid responsiveness
Sc09g0002130.01	ABRE	CACGTG	1674	6	-	cis-acting element involved in the abscisic acid responsiveness
Sc09g0002130.01	ABRE	ACGTG	1675	5	+	cis-acting element involved in the abscisic acid responsiveness
Sc09g0002130.01	ABRE	ACGTG	1823	5	-	cis-acting element involved in the abscisic acid responsiveness
Sc09g0002130.01	Box 4	ATTAAT	392	6	+	part of a conserved DNA module involved in light responsiveness
Sc09g0002130.01	Box 4	ATTAAT	586	6	+	part of a conserved DNA module involved in light responsiveness
Sc09g0002130.01	Box 4	ATTAAT	1030	6	-	part of a conserved DNA module involved in light responsiveness
Sc09g0002130.01	G-Box	CACGTG	532	6	+	cis-acting regulatory element involved in light responsiveness
Sc09g0002130.01	G-Box	CACGTG	1674	6	-	cis-acting regulatory element involved in light responsiveness
Sc09g0002130.01	G-Box	CACGTT	1823	6	+	cis-acting regulatory element involved in light responsiveness
Sc09g0002130.01	CGTCA-motif	CGTCA	454	5	-	cis-acting regulatory element involved in the MeJA-responsiveness
Sc09g0002130.01	CGTCA-motif	CGTCA	518	5	-	cis-acting regulatory element involved in the MeJA-responsiveness
Sc09g0002130.01	CGTCA-motif	CGTCA	521	5	+	cis-acting regulatory element involved in the MeJA-responsiveness
Sc09g0002130.01	CGTCA-motif	CGTCA	550	5	-	cis-acting regulatory element involved in the MeJA-responsiveness
Sc09g0002130.01	CGTCA-motif	CGTCA	839	5	+	cis-acting regulatory element involved in the MeJA-responsiveness
Sc09g0002130.01	CGTCA-motif	CGTCA	1638	5	-	cis-acting regulatory element involved in the MeJA-responsiveness
Sc09g0002130.01	GARE-motif	TCTGTTG	143	7	-	gibberellin-responsive element
Sc09g0004480.01	CGTCA-motif	CGTCA	820	5	-	cis-acting regulatory element involved in the MeJA-responsiveness
Sc09g0004480.01	G-Box	CACGTG	1395	6	-	cis-acting regulatory element involved in light responsiveness
Sc09g0004480.01	G-Box	CACGTG	1478	6	-	cis-acting regulatory element involved in light responsiveness
Sc09g0004480.01	Box 4	ATTAAT	792	6	+	part of a conserved DNA module involved in light responsiveness
Sc09g0004480.01	Box 4	ATTAAT	1539	6	-	part of a conserved DNA module involved in light responsiveness
Sc09g0004480.01	GARE-motif	TCTGTTG	858	7	-	gibberellin-responsive element
Sc09g0004480.01	GARE-motif	TCTGTTG	1054	7	+	gibberellin-responsive element
Sc09g0004480.01	GARE-motif	TCTGTTG	1113	7	+	gibberellin-responsive element
Sc09g0004480.01	GARE-motif	TCTGTTG	1153	7	-	gibberellin-responsive element
Sc09g0004480.01	TGACG-motif	TGACG	820	5	+	cis-acting regulatory element involved in the MeJA-responsiveness
Sc09g0004480.01	GATA-motif	AAGGATAAGG	1851	9	-	part of a light responsive element
Sc09g0004480.01	GATA-motif	AAGGATAAGG	1857	9	-	part of a light responsive element
Sc09g0004480.01	GATA-motif	AAGGATAAGG	1917	9	+	part of a light responsive element
Sc09g0004480.01	ABRE	GACACGTGGC	1287	9	+	cis-acting element involved in the abscisic acid responsiveness
Sc09g0004480.01	ABRE	CACGTG	1395	6	-	cis-acting element involved in the abscisic acid responsiveness
Sc09g0004480.01	ABRE	ACGTG	1396	5	+	cis-acting element involved in the abscisic acid responsiveness
Sc09g0004480.01	ABRE	CACGTG	1478	6	-	cis-acting element involved in the abscisic acid responsiveness
Sc09g0004480.01	ABRE	ACGTG	1479	5	+	cis-acting element involved in the abscisic acid responsiveness
Sc09g0004480.01	TCCC-motif	TCTCCCT	1866	7	+	part of a light responsive element
Sc09g0004480.01	TCT-motif	TCTTAC	290	6	+	part of a light responsive element
Sc09g0004480.01	TCA-element	CCATCTTTTT	493	9	-	cis-acting element involved in salicylic acid responsiveness
Sc09g0004480.01	TCA-element	CCATCTTTTT	1309	9	+	cis-acting element involved in salicylic acid responsiveness
Sc09g0004480.01	P-box	CCTTTTG	977	7	-	gibberellin-responsive element
Sc09g0004480.01	G-box	CACGTG	1395	6	-	cis-acting regulatory element involved in light responsiveness
Sc09g0004480.01	G-box	CACGTG	1478	6	-	cis-acting regulatory element involved in light responsiveness
Sc09g0005870.01	TC-rich repeats	GTTTTCTTAC	332	9	+	cis-acting element involved in defense and stress responsiveness
Sc09g0005870.01	TGACG-motif	TGACG	278	5	-	cis-acting regulatory element involved in the MeJA-responsiveness
Sc09g0005870.01	TGACG-motif	TGACG	443	5	+	cis-acting regulatory element involved in the MeJA-responsiveness
Sc09g0005870.01	TGACG-motif	TGACG	456	5	+	cis-acting regulatory element involved in the MeJA-responsiveness
Sc09g0005870.01	TGACG-motif	TGACG	634	5	-	cis-acting regulatory element involved in the MeJA-responsiveness
Sc09g0005870.01	AT1-motif	AATTATTTTTTATT	1761	13	-	part of a light responsive module
Sc09g0005870.01	ABRE	ACGTG	1319	5	+	cis-acting element involved in the abscisic acid responsiveness
Sc09g0005870.01	ABRE	TACGGTC	1806	7	-	cis-acting element involved in the abscisic acid responsiveness
Sc09g0005870.01	G-Box	CACGTT	1318	6	-	cis-acting regulatory element involved in light responsiveness
Sc09g0005870.01	Box 4	ATTAAT	1792	6	-	part of a conserved DNA module involved in light responsiveness
Sc09g0005870.01	CGTCA-motif	CGTCA	278	5	+	cis-acting regulatory element involved in the MeJA-responsiveness
Sc09g0005870.01	CGTCA-motif	CGTCA	443	5	-	cis-acting regulatory element involved in the MeJA-responsiveness
Sc09g0005870.01	CGTCA-motif	CGTCA	456	5	-	cis-acting regulatory element involved in the MeJA-responsiveness
Sc09g0005870.01	CGTCA-motif	CGTCA	634	5	+	cis-acting regulatory element involved in the MeJA-responsiveness
Sc09g0005870.01	AuxRR-core	GGTCCAT	513	7	+	cis-acting regulatory element involved in auxin responsiveness
Sc09g0005870.01	G-box	CACGAC	586	6	+	cis-acting regulatory element involved in light responsiveness
Sc09g0005870.01	G-box	CACGAC	610	6	+	cis-acting regulatory element involved in light responsiveness
Sc09g0005870.01	LAMP-element	CTTTATCA	351	8	-	part of a light responsive element
Sc09g0005870.01	TCT-motif	TCTTAC	148	6	-	part of a light responsive element
Sc09g0005870.01	TCT-motif	TCTTAC	336	6	+	part of a light responsive element
Sc09g0005870.01	TCT-motif	TCTTAC	1044	6	-	part of a light responsive element
Sc09g0005870.01	LTR	CCGAAA	968	6	-	cis-acting element involved in low-temperature responsiveness
Sc09g0005870.01	TCA-element	TCAGAAGAGG	1921	9	-	cis-acting element involved in salicylic acid responsiveness
Sc09g0005890.01	CGTCA-motif	CGTCA	498	5	-	cis-acting regulatory element involved in the MeJA-responsiveness
Sc09g0005890.01	CGTCA-motif	CGTCA	880	5	-	cis-acting regulatory element involved in the MeJA-responsiveness
Sc09g0005890.01	CGTCA-motif	CGTCA	1616	5	-	cis-acting regulatory element involved in the MeJA-responsiveness
Sc09g0005890.01	Box 4	ATTAAT	309	6	+	part of a conserved DNA module involved in light responsiveness
Sc09g0005890.01	Box 4	ATTAAT	728	6	+	part of a conserved DNA module involved in light responsiveness
Sc09g0005890.01	Box 4	ATTAAT	832	6	+	part of a conserved DNA module involved in light responsiveness
Sc09g0005890.01	Box 4	ATTAAT	1199	6	-	part of a conserved DNA module involved in light responsiveness
Sc09g0005890.01	TGACG-motif	TGACG	498	5	+	cis-acting regulatory element involved in the MeJA-responsiveness
Sc09g0005890.01	TGACG-motif	TGACG	880	5	+	cis-acting regulatory element involved in the MeJA-responsiveness
Sc09g0005890.01	TGACG-motif	TGACG	1616	5	+	cis-acting regulatory element involved in the MeJA-responsiveness
Sc09g0005890.01	TCA-element	CCATCTTTTT	1147	9	-	cis-acting element involved in salicylic acid responsiveness
Sc09g0005890.01	TCT-motif	TCTTAC	1474	6	+	part of a light responsive element
Sc09g0005890.01	TATC-box	TATCCCA	360	7	+	cis-acting element involved in gibberellin-responsiveness
Sc09g0005890.01	G-box	CACGAC	220	6	-	cis-acting regulatory element involved in light responsiveness
Sc09g0005890.01	G-box	CACGAC	1390	6	+	cis-acting regulatory element involved in light responsiveness
Sc09g0007710.01	I-box	atGATAAGGTC	1285	10	+	part of a light responsive element
Sc09g0007710.01	TGACG-motif	TGACG	436	5	+	cis-acting regulatory element involved in the MeJA-responsiveness
Sc09g0007710.01	TGACG-motif	TGACG	819	5	-	cis-acting regulatory element involved in the MeJA-responsiveness
Sc09g0007710.01	ABRE	GACACGTGGC	670	9	+	cis-acting element involved in the abscisic acid responsiveness
Sc09g0007710.01	ABRE	ACGTG	1960	5	-	cis-acting element involved in the abscisic acid responsiveness
Sc09g0007710.01	TGA-box	TGACGTAA	816	8	-	part of an auxin-responsive element
Sc09g0007710.01	Box 4	ATTAAT	425	6	+	part of a conserved DNA module involved in light responsiveness
Sc09g0007710.01	Box 4	ATTAAT	1736	6	-	part of a conserved DNA module involved in light responsiveness
Sc09g0007710.01	G-Box	CACGTT	1960	6	+	cis-acting regulatory element involved in light responsiveness
Sc09g0007710.01	CGTCA-motif	CGTCA	436	5	-	cis-acting regulatory element involved in the MeJA-responsiveness
Sc09g0007710.01	CGTCA-motif	CGTCA	819	5	+	cis-acting regulatory element involved in the MeJA-responsiveness
Sc09g0007710.01	G-box	GCCACGTGGA	1242	9	+	cis-acting regulatory element involved in light responsiveness
Sc09g0007710.01	Box II	TGGTAATAA	874	9	+	part of a light responsive element
Sc09g0007710.01	TCCC-motif	TCTCCCT	1991	7	-	part of a light responsive element
Sc09g0007710.01	GT1-motif	GGTTAA	1400	6	-	light responsive element
Sc09g0007710.01	GT1-motif	GGTTAA	1611	6	-	light responsive element
Sc09g0007710.01	TCA-element	TCAGAAGAGG	1944	9	-	cis-acting element involved in salicylic acid responsiveness
Sc09g0007710.01	TCT-motif	TCTTAC	162	6	-	part of a light responsive element
Sc09g0007860.01	TCT-motif	TCTTAC	687	6	-	part of a light responsive element
Sc09g0007860.01	LAMP-element	CTTTATCA	1719	8	+	part of a light responsive element
Sc09g0007860.01	G-box	TAACACGTAG	1596	9	-	cis-acting regulatory element involved in light responsiveness
Sc09g0007860.01	G-box	TACGTG	1597	6	+	cis-acting regulatory element involved in light responsiveness
Sc09g0007860.01	P-box	CCTTTTG	330	7	+	gibberellin-responsive element
Sc09g0007860.01	AuxRR-core	GGTCCAT	882	7	+	cis-acting regulatory element involved in auxin responsiveness
Sc09g0007860.01	GARE-motif	TCTGTTG	1558	7	+	gibberellin-responsive element
Sc09g0007860.01	GARE-motif	TCTGTTG	1922	7	-	gibberellin-responsive element
Sc09g0007860.01	CGTCA-motif	CGTCA	1201	5	+	cis-acting regulatory element involved in the MeJA-responsiveness
Sc09g0007860.01	ABRE	ACGTG	1598	5	+	cis-acting element involved in the abscisic acid responsiveness
Sc09g0007860.01	GATA-motif	AAGGATAAGG	1493	9	+	part of a light responsive element
Sc09g0007860.01	TGACG-motif	TGACG	1201	5	-	cis-acting regulatory element involved in the MeJA-responsiveness
Sc09g0007860.01	TC-rich repeats	ATTCTCTAAC	1588	9	-	cis-acting element involved in defense and stress responsiveness
Sc10g0003650.01	Box 4	ATTAAT	390	6	+	part of a conserved DNA module involved in light responsiveness
Sc10g0003650.01	Box 4	ATTAAT	501	6	+	part of a conserved DNA module involved in light responsiveness
Sc10g0003650.01	Box 4	ATTAAT	1044	6	-	part of a conserved DNA module involved in light responsiveness
Sc10g0003650.01	CGTCA-motif	CGTCA	516	5	+	cis-acting regulatory element involved in the MeJA-responsiveness
Sc10g0003650.01	ACE	CTAACGTATT	584	9	+	cis-acting element involved in light responsiveness
Sc10g0003650.01	ACE	CTAACGTATT	1459	9	-	cis-acting element involved in light responsiveness
Sc10g0003650.01	TGACG-motif	TGACG	516	5	-	cis-acting regulatory element involved in the MeJA-responsiveness
Sc10g0003650.01	ABRE	ACGTG	480	5	+	cis-acting element involved in the abscisic acid responsiveness
Sc10g0003650.01	ABRE	ACGTG	1670	5	+	cis-acting element involved in the abscisic acid responsiveness
Sc10g0003650.01	GA-motif	ATAGATAA	1422	8	+	part of a light responsive element
Sc10g0003650.01	GA-motif	ATAGATAA	1720	8	+	part of a light responsive element
Sc10g0003650.01	GATA-motif	AAGGATAAGG	504	9	+	part of a light responsive element
Sc10g0003650.01	TCCC-motif	TCTCCCT	1098	7	-	part of a light responsive element
Sc10g0003650.01	TCA-element	CCATCTTTTT	219	9	-	cis-acting element involved in salicylic acid responsiveness
Sc10g0003650.01	chs-CMA1a	TTACTTAA	649	8	+	part of a light responsive element
Sc10g0003650.01	G-box	TACGTG	479	6	+	cis-acting regulatory element involved in light responsiveness
Sc10g0003650.01	G-box	TACGTG	1669	6	+	cis-acting regulatory element involved in light responsiveness
Sc10g0008850.01	ABRE	ACGTG	1837	5	-	cis-acting element involved in the abscisic acid responsiveness
Sc10g0008850.01	TC-rich repeats	ATTCTCTAAC	1735	9	+	cis-acting element involved in defense and stress responsiveness
Sc10g0008850.01	TGACG-motif	TGACG	457	5	+	cis-acting regulatory element involved in the MeJA-responsiveness
Sc10g0008850.01	I-box	cGATAAGGCG	918	9	+	part of a light responsive element
Sc10g0008850.01	CGTCA-motif	CGTCA	457	5	-	cis-acting regulatory element involved in the MeJA-responsiveness
Sc10g0008850.01	G-Box	CACGTT	1837	6	+	cis-acting regulatory element involved in light responsiveness
Sc10g0008850.01	Sp1	GGGCGG	232	6	+	light responsive element
Sc10g0008850.01	Box 4	ATTAAT	529	6	+	part of a conserved DNA module involved in light responsiveness
Sc10g0008850.01	Box 4	ATTAAT	1763	6	-	part of a conserved DNA module involved in light responsiveness
Sc10g0008850.01	ATC-motif	AGTAATCT	1935	8	-	part of a conserved DNA module involved in light responsiveness
Sc10g0008850.01	G-box	TAAACGTG	1837	8	-	cis-acting regulatory element involved in light responsiveness
Sc10g0008850.01	P-box	CCTTTTG	98	7	+	gibberellin-responsive element
Sc10g0008850.01	chs-CMA1a	TTACTTAA	1813	8	-	part of a light responsive element
Sc10g0008850.01	chs-CMA1a	TTACTTAA	1938	8	+	part of a light responsive element
Sc10g0008850.01	3-AF1 binding site	TAAGAGAGGAA	277	10	+	light responsive element
Sc10g0008850.01	TCT-motif	TCTTAC	713	6	-	part of a light responsive element
Sc10g0008850.01	TCT-motif	TCTTAC	722	6	-	part of a light responsive element
Sc10g0008850.01	MRE	AACCTAA	304	7	+	MYB binding site involved in light responsiveness
Sc10g0008850.01	MRE	AACCTAA	1226	7	-	MYB binding site involved in light responsiveness
Sc10g0008850.01	GT1-motif	GGTTAA	1356	6	-	light responsive element
Sc10g0009830.01	G-box	CACGAC	16	6	-	cis-acting regulatory element involved in light responsiveness
Sc10g0009830.01	G-box	TAACACGTAG	691	9	-	cis-acting regulatory element involved in light responsiveness
Sc10g0009830.01	P-box	CCTTTTG	406	7	+	gibberellin-responsive element
Sc10g0009830.01	TCT-motif	TCTTAC	58	6	-	part of a light responsive element
Sc10g0009830.01	TCT-motif	TCTTAC	589	6	-	part of a light responsive element
Sc10g0009830.01	TCT-motif	TCTTAC	897	6	-	part of a light responsive element
Sc10g0009830.01	TCCC-motif	TCTCCCT	402	7	+	part of a light responsive element
Sc10g0009830.01	GA-motif	ATAGATAA	331	8	-	part of a light responsive element
Sc10g0009830.01	ATCT-motif	AATCTAATCC	1687	9	-	part of a conserved DNA module involved in light responsiveness
Sc10g0009830.01	ATCT-motif	AATCTAATCC	1897	9	-	part of a conserved DNA module involved in light responsiveness
Sc10g0009830.01	TGACG-motif	TGACG	29	5	-	cis-acting regulatory element involved in the MeJA-responsiveness
Sc10g0009830.01	TGACG-motif	TGACG	41	5	+	cis-acting regulatory element involved in the MeJA-responsiveness
Sc10g0009830.01	Box 4	ATTAAT	148	6	+	part of a conserved DNA module involved in light responsiveness
Sc10g0009830.01	Box 4	ATTAAT	297	6	+	part of a conserved DNA module involved in light responsiveness
Sc10g0009830.01	Box 4	ATTAAT	485	6	+	part of a conserved DNA module involved in light responsiveness
Sc10g0009830.01	Box 4	ATTAAT	1230	6	-	part of a conserved DNA module involved in light responsiveness
Sc10g0009830.01	Box 4	ATTAAT	1242	6	-	part of a conserved DNA module involved in light responsiveness
Sc10g0009830.01	Box 4	ATTAAT	1616	6	-	part of a conserved DNA module involved in light responsiveness
Sc10g0009830.01	Box 4	ATTAAT	1620	6	-	part of a conserved DNA module involved in light responsiveness
Sc10g0009830.01	Box 4	ATTAAT	1643	6	-	part of a conserved DNA module involved in light responsiveness
Sc10g0009830.01	Box 4	ATTAAT	1694	6	-	part of a conserved DNA module involved in light responsiveness
Sc10g0009830.01	CGTCA-motif	CGTCA	29	5	+	cis-acting regulatory element involved in the MeJA-responsiveness
Sc10g0009830.01	CGTCA-motif	CGTCA	41	5	-	cis-acting regulatory element involved in the MeJA-responsiveness
Sc10g0010660.01	LAMP-element	CTTTATCA	1179	8	-	part of a light responsive element
Sc10g0010660.01	GT1-motif	GGTTAA	372	6	-	light responsive element
Sc10g0010660.01	GT1-motif	GGTTAA	591	6	+	light responsive element
Sc10g0010660.01	GT1-motif	GGTTAA	896	6	-	light responsive element
Sc10g0010660.01	LTR	CCGAAA	587	6	-	cis-acting element involved in low-temperature responsiveness
Sc10g0010660.01	TCA-element	TCAGAAGAGG	385	9	+	cis-acting element involved in salicylic acid responsiveness
Sc10g0010660.01	TCA-element	TCAGAAGAGG	768	9	+	cis-acting element involved in salicylic acid responsiveness
Sc10g0010660.01	TCA-element	CCATCTTTTT	950	9	-	cis-acting element involved in salicylic acid responsiveness
Sc10g0010660.01	Box 4	ATTAAT	72	6	+	part of a conserved DNA module involved in light responsiveness
Sc10g0010660.01	Box 4	ATTAAT	134	6	+	part of a conserved DNA module involved in light responsiveness
Sc10g0010660.01	Box 4	ATTAAT	250	6	+	part of a conserved DNA module involved in light responsiveness
Sc10g0010660.01	Box 4	ATTAAT	412	6	+	part of a conserved DNA module involved in light responsiveness
Sc10g0010660.01	TGA-element	AACGAC	1261	6	+	auxin-responsive element
Sc10g0010660.01	TC-rich repeats	GTTTTCTTAC	663	9	-	cis-acting element involved in defense and stress responsiveness
Sc10g0010660.01	AT1-motif	AATTATTTTTTATT	262	13	+	part of a light responsive module
Sc11g0000260.01	Box 4	ATTAAT	1552	6	-	part of a conserved DNA module involved in light responsiveness
Sc11g0000260.01	CGTCA-motif	CGTCA	240	5	+	cis-acting regulatory element involved in the MeJA-responsiveness
Sc11g0000260.01	CGTCA-motif	CGTCA	540	5	-	cis-acting regulatory element involved in the MeJA-responsiveness
Sc11g0000260.01	CGTCA-motif	CGTCA	785	5	+	cis-acting regulatory element involved in the MeJA-responsiveness
Sc11g0000260.01	CGTCA-motif	CGTCA	1438	5	+	cis-acting regulatory element involved in the MeJA-responsiveness
Sc11g0000260.01	CGTCA-motif	CGTCA	1614	5	+	cis-acting regulatory element involved in the MeJA-responsiveness
Sc11g0000260.01	ABRE	AACCCGG	1013	7	+	cis-acting element involved in the abscisic acid responsiveness
Sc11g0000260.01	GATA-motif	AAGGATAAGG	1813	9	-	part of a light responsive element
Sc11g0000260.01	AT1-motif	AATTATTTTTTATT	901	13	+	part of a light responsive module
Sc11g0000260.01	TGACG-motif	TGACG	240	5	-	cis-acting regulatory element involved in the MeJA-responsiveness
Sc11g0000260.01	TGACG-motif	TGACG	540	5	+	cis-acting regulatory element involved in the MeJA-responsiveness
Sc11g0000260.01	TGACG-motif	TGACG	785	5	-	cis-acting regulatory element involved in the MeJA-responsiveness
Sc11g0000260.01	TGACG-motif	TGACG	1438	5	-	cis-acting regulatory element involved in the MeJA-responsiveness
Sc11g0000260.01	TGACG-motif	TGACG	1614	5	-	cis-acting regulatory element involved in the MeJA-responsiveness
Sc11g0000260.01	MRE	AACCTAA	355	7	-	MYB binding site involved in light responsiveness
Sc11g0000260.01	MRE	AACCTAA	844	7	-	MYB binding site involved in light responsiveness
Sc11g0000260.01	TCA-element	CCATCTTTTT	1272	9	+	cis-acting element involved in salicylic acid responsiveness
Sc11g0000260.01	TCA-element	TCAGAAGAGG	1787	9	-	cis-acting element involved in salicylic acid responsiveness
Sc11g0000260.01	TCT-motif	TCTTAC	733	6	-	part of a light responsive element
Sc11g0000260.01	LTR	CCGAAA	323	6	-	cis-acting element involved in low-temperature responsiveness
Sc11g0000260.01	TCCC-motif	TCTCCCT	946	7	-	part of a light responsive element
Sc11g0000260.01	GT1-motif	GGTTAA	660	6	+	light responsive element
Sc11g0000260.01	GT1-motif	GGTTAA	675	6	-	light responsive element
Sc11g0000260.01	GT1-motif	GGTTAA	1305	6	+	light responsive element
Sc11g0000260.01	GT1-motif	GGTTAAT	1946	7	-	light responsive element
Sc11g0000260.01	GT1-motif	GGTTAA	1947	6	-	light responsive element
Sc11g0000260.01	chs-CMA1a	TTACTTAA	1232	8	-	part of a light responsive element
Sc11g0000260.01	P-box	CCTTTTG	715	7	+	gibberellin-responsive element
Sc11g0000260.01	P-box	CCTTTTG	1605	7	+	gibberellin-responsive element
Sc11g0007150.01	Box 4	ATTAAT	587	6	+	part of a conserved DNA module involved in light responsiveness
Sc11g0007150.01	G-Box	CACGTT	1785	6	+	cis-acting regulatory element involved in light responsiveness
Sc11g0007150.01	GARE-motif	TCTGTTG	1115	7	-	gibberellin-responsive element
Sc11g0007150.01	ABRE	ACGTG	1785	5	-	cis-acting element involved in the abscisic acid responsiveness
Sc11g0007150.01	GT1-motif	GGTTAAT	1693	7	-	light responsive element
Sc11g0007150.01	GT1-motif	GGTTAA	1694	6	-	light responsive element
Sc11g0007150.01	MRE	AACCTAA	1032	7	+	MYB binding site involved in light responsiveness
Sc11g0007150.01	MRE	AACCTAA	1696	7	+	MYB binding site involved in light responsiveness
Sc11g0007150.01	LTR	CCGAAA	1346	6	+	cis-acting element involved in low-temperature responsiveness
Sc11g0007150.01	LTR	CCGAAA	1388	6	+	cis-acting element involved in low-temperature responsiveness
Sc11g0007150.01	LTR	CCGAAA	1395	6	+	cis-acting element involved in low-temperature responsiveness
Sc11g0007150.01	LTR	CCGAAA	1466	6	+	cis-acting element involved in low-temperature responsiveness
Sc11g0007150.01	P-box	CCTTTTG	734	7	+	gibberellin-responsive element
Sc12g0004580.01	TATC-box	TATCCCA	314	7	-	cis-acting element involved in gibberellin-responsiveness
Sc12g0004580.01	GT1-motif	GGTTAA	396	6	+	light responsive element
Sc12g0004580.01	WUN-motif	AAATTTCCT	1281	9	-	wound-responsive element
Sc12g0004580.01	LTR	CCGAAA	584	6	-	cis-acting element involved in low-temperature responsiveness
Sc12g0004580.01	TCT-motif	TCTTAC	341	6	-	part of a light responsive element
Sc12g0004580.01	MRE	AACCTAA	1034	7	+	MYB binding site involved in light responsiveness
Sc12g0004580.01	MRE	AACCTAA	1634	7	+	MYB binding site involved in light responsiveness
Sc12g0004580.01	GATA-motif	GATAGGG	1358	7	+	part of a light responsive element
Sc12g0004580.01	ABRE	GACACGTGGC	956	9	+	cis-acting element involved in the abscisic acid responsiveness
Sc12g0004580.01	chs-CMA2a	TCACTTGA	49	8	+	part of a light responsive element
Sc12g0004580.01	Sp1	GGGCGG	80	6	+	light responsive element
Sc12g0004580.01	Box 4	ATTAAT	130	6	+	part of a conserved DNA module involved in light responsiveness
Sc12g0004580.01	Box 4	ATTAAT	926	6	+	part of a conserved DNA module involved in light responsiveness
Sc12g0004580.01	Box 4	ATTAAT	1309	6	-	part of a conserved DNA module involved in light responsiveness
Sc12g0004580.01	TGA-element	AACGAC	1299	6	+	auxin-responsive element
Sc12g0004580.01	GARE-motif	TCTGTTG	1428	7	+	gibberellin-responsive element
Sc12g0004580.01	GARE-motif	TCTGTTG	1735	7	-	gibberellin-responsive element
Sc12g0006460.01	Sp1	GGGCGG	1474	6	+	light responsive element
Sc12g0006460.01	Box 4	ATTAAT	15	6	+	part of a conserved DNA module involved in light responsiveness
Sc12g0006460.01	Box 4	ATTAAT	140	6	+	part of a conserved DNA module involved in light responsiveness
Sc12g0006460.01	Box 4	ATTAAT	144	6	+	part of a conserved DNA module involved in light responsiveness
Sc12g0006460.01	Box 4	ATTAAT	148	6	+	part of a conserved DNA module involved in light responsiveness
Sc12g0006460.01	Box 4	ATTAAT	152	6	+	part of a conserved DNA module involved in light responsiveness
Sc12g0006460.01	Box 4	ATTAAT	193	6	+	part of a conserved DNA module involved in light responsiveness
Sc12g0006460.01	Box 4	ATTAAT	197	6	+	part of a conserved DNA module involved in light responsiveness
Sc12g0006460.01	TC-rich repeats	GTTTTCTTAC	1212	9	+	cis-acting element involved in defense and stress responsiveness
Sc12g0006460.01	I-box	GTATAAGGCC	92	9	+	part of a light responsive element
Sc12g0006460.01	AT1-motif	AATTATTTTTTATT	975	13	-	part of a light responsive module
Sc12g0006460.01	GT1-motif	GGTTAA	394	6	-	light responsive element
Sc12g0006460.01	GT1-motif	GGTTAA	1300	6	+	light responsive element
Sc12g0006460.01	GT1-motif	GGTTAA	1321	6	-	light responsive element
Sc12g0006460.01	GT1-motif	GGTTAA	1589	6	+	light responsive element
Sc12g0006460.01	LTR	CCGAAA	1556	6	+	cis-acting element involved in low-temperature responsiveness
Sc12g0006460.01	TCT-motif	TCTTAC	1216	6	+	part of a light responsive element
Sc12g0006460.01	MRE	AACCTAA	1323	7	+	MYB binding site involved in light responsiveness
Sc12g0006460.01	P-box	CCTTTTG	601	7	+	gibberellin-responsive element
Sc13g0010590.01	TGA-element	AACGAC	1200	6	+	auxin-responsive element
Sc13g0010590.01	Sp1	GGGCGG	1751	6	+	light responsive element
Sc13g0010590.01	Box 4	ATTAAT	191	6	+	part of a conserved DNA module involved in light responsiveness
Sc13g0010590.01	Box 4	ATTAAT	553	6	+	part of a conserved DNA module involved in light responsiveness
Sc13g0010590.01	Box 4	ATTAAT	825	6	+	part of a conserved DNA module involved in light responsiveness
Sc13g0010590.01	Box 4	ATTAAT	922	6	+	part of a conserved DNA module involved in light responsiveness
Sc13g0010590.01	CGTCA-motif	CGTCA	345	5	-	cis-acting regulatory element involved in the MeJA-responsiveness
Sc13g0010590.01	GARE-motif	TCTGTTG	1208	7	-	gibberellin-responsive element
Sc13g0010590.01	GARE-motif	TCTGTTG	1449	7	-	gibberellin-responsive element
Sc13g0010590.01	AuxRR-core	GGTCCAT	227	7	+	cis-acting regulatory element involved in auxin responsiveness
Sc13g0010590.01	TGACG-motif	TGACG	345	5	+	cis-acting regulatory element involved in the MeJA-responsiveness
Sc13g0010590.01	TGA-box	TGACGTAA	345	8	+	part of an auxin-responsive element
Sc13g0010590.01	GATA-motif	AAGGATAAGG	257	9	-	part of a light responsive element
Sc13g0010590.01	GT1-motif	GGTTAAT	1934	7	+	light responsive element
Sc13g0010590.01	MRE	AACCTAA	1325	7	+	MYB binding site involved in light responsiveness
Sc13g0010590.01	MRE	AACCTAA	1931	7	-	MYB binding site involved in light responsiveness
Sc13g0010590.01	LTR	CCGAAA	674	6	-	cis-acting element involved in low-temperature responsiveness
Sc13g0010590.01	chs-CMA1a	TTACTTAA	1790	8	-	part of a light responsive element
Sc13g0010590.01	ATC-motif	AGTAATCT	381	8	+	part of a conserved DNA module involved in light responsiveness
Sc13g0010590.01	TATC-box	TATCCCA	1259	7	-	cis-acting element involved in gibberellin-responsiveness
Sc14g0003190.01	G-box	CACGTC	1804	6	+	cis-acting regulatory element involved in light responsiveness
Sc14g0003190.01	TCA-element	CCATCTTTTT	1140	9	+	cis-acting element involved in salicylic acid responsiveness
Sc14g0003190.01	TGACG-motif	TGACG	1806	5	-	cis-acting regulatory element involved in the MeJA-responsiveness
Sc14g0003190.01	ABRE	ACGTG	1804	5	-	cis-acting element involved in the abscisic acid responsiveness
Sc14g0003190.01	GATA-motif	GATAGGA	424	7	+	part of a light responsive element
Sc14g0003190.01	Box 4	ATTAAT	8	6	+	part of a conserved DNA module involved in light responsiveness
Sc14g0003190.01	Box 4	ATTAAT	1195	6	-	part of a conserved DNA module involved in light responsiveness
Sc14g0003190.01	Box 4	ATTAAT	1700	6	-	part of a conserved DNA module involved in light responsiveness
Sc14g0003190.01	CGTCA-motif	CGTCA	1806	5	+	cis-acting regulatory element involved in the MeJA-responsiveness
Sc14g0008090.01	TC-rich repeats	GTTTTCTTAC	201	9	+	cis-acting element involved in defense and stress responsiveness
Sc14g0008090.01	TGACG-motif	TGACG	455	5	-	cis-acting regulatory element involved in the MeJA-responsiveness
Sc14g0008090.01	AT1-motif	AATTATTTTTTATT	1892	13	-	part of a light responsive module
Sc14g0008090.01	Gap-box	CAAATGAA(A/G)A	1177	9	+	part of a light responsive element
Sc14g0008090.01	TGA-box	TGACGTAA	452	8	-	part of an auxin-responsive element
Sc14g0008090.01	ABRE	ACGTG	12	5	-	cis-acting element involved in the abscisic acid responsiveness
Sc14g0008090.01	ABRE	ACGTG	165	5	-	cis-acting element involved in the abscisic acid responsiveness
Sc14g0008090.01	ABRE	ACGTG	677	5	+	cis-acting element involved in the abscisic acid responsiveness
Sc14g0008090.01	ABRE	ACGTG	923	5	+	cis-acting element involved in the abscisic acid responsiveness
Sc14g0008090.01	ABRE	ACGTG	1559	5	+	cis-acting element involved in the abscisic acid responsiveness
Sc14g0008090.01	ABRE	ACGTG	1611	5	-	cis-acting element involved in the abscisic acid responsiveness
Sc14g0008090.01	CGTCA-motif	CGTCA	455	5	+	cis-acting regulatory element involved in the MeJA-responsiveness
Sc14g0008090.01	G-Box	CACGTT	12	6	+	cis-acting regulatory element involved in light responsiveness
Sc14g0008090.01	G-Box	CACGTT	165	6	+	cis-acting regulatory element involved in light responsiveness
Sc14g0008090.01	G-Box	CACGTT	676	6	-	cis-acting regulatory element involved in light responsiveness
Sc14g0008090.01	G-Box	CACGTT	922	6	-	cis-acting regulatory element involved in light responsiveness
Sc14g0008090.01	Box 4	ATTAAT	489	6	+	part of a conserved DNA module involved in light responsiveness
Sc14g0008090.01	Box 4	ATTAAT	727	6	+	part of a conserved DNA module involved in light responsiveness
Sc14g0008090.01	Box 4	ATTAAT	731	6	+	part of a conserved DNA module involved in light responsiveness
Sc14g0008090.01	Box 4	ATTAAT	857	6	+	part of a conserved DNA module involved in light responsiveness
Sc14g0008090.01	Box 4	ATTAAT	1061	6	-	part of a conserved DNA module involved in light responsiveness
Sc14g0008090.01	Box 4	ATTAAT	1067	6	-	part of a conserved DNA module involved in light responsiveness
Sc14g0008090.01	Box 4	ATTAAT	1979	6	-	part of a conserved DNA module involved in light responsiveness
Sc14g0008090.01	TGA-element	AACGAC	1088	6	+	auxin-responsive element
Sc14g0008090.01	TGA-element	AACGAC	1618	6	+	auxin-responsive element
Sc14g0008090.01	G-box	TACGTG	1558	6	+	cis-acting regulatory element involved in light responsiveness
Sc14g0008090.01	G-box	TACGTG	1611	6	-	cis-acting regulatory element involved in light responsiveness
Sc14g0008090.01	G-box	CACGAC	1766	6	+	cis-acting regulatory element involved in light responsiveness
Sc14g0008090.01	TATC-box	TATCCCA	1860	7	+	cis-acting element involved in gibberellin-responsiveness
Sc14g0008090.01	Box II	ACACGTTGT	164	9	+	part of a light responsive element
Sc14g0008090.01	GT1-motif	GGTTAAT	722	7	+	light responsive element
Sc14g0008090.01	LTR	CCGAAA	388	6	-	cis-acting element involved in low-temperature responsiveness
Sc14g0008090.01	TCT-motif	TCTTAC	128	6	+	part of a light responsive element
Sc14g0008090.01	TCT-motif	TCTTAC	205	6	+	part of a light responsive element
Sc14g0008090.01	TCT-motif	TCTTAC	1052	6	-	part of a light responsive element
Sc14g0008090.01	TCA-element	CCATCTTTTT	1728	9	-	cis-acting element involved in salicylic acid responsiveness
Sc15g0002940.01	GATA-motif	GATAGGA	738	7	+	part of a light responsive element
Sc15g0002940.01	ABRE	GCAACGTGTC	1748	9	+	cis-acting element involved in the abscisic acid responsiveness
Sc15g0002940.01	ABRE	CACGTG	1750	6	-	cis-acting element involved in the abscisic acid responsiveness
Sc15g0002940.01	ABRE	ACGTG	1751	5	+	cis-acting element involved in the abscisic acid responsiveness
Sc15g0002940.01	ABRE	CACGTG	1782	6	-	cis-acting element involved in the abscisic acid responsiveness
Sc15g0002940.01	ABRE	ACGTG	1783	5	+	cis-acting element involved in the abscisic acid responsiveness
Sc15g0002940.01	ABRE	GACACGTGGC	1815	9	-	cis-acting element involved in the abscisic acid responsiveness
Sc15g0002940.01	ABRE	CACGTG	1817	6	-	cis-acting element involved in the abscisic acid responsiveness
Sc15g0002940.01	ABRE	ACGTG	1818	5	+	cis-acting element involved in the abscisic acid responsiveness
Sc15g0002940.01	TGACG-motif	TGACG	1657	5	+	cis-acting regulatory element involved in the MeJA-responsiveness
Sc15g0002940.01	TC-rich repeats	GTTTTCTTAC	290	9	+	cis-acting element involved in defense and stress responsiveness
Sc15g0002940.01	AT1-motif	AATTATTTTTTATT	1188	13	-	part of a light responsive module
Sc15g0002940.01	AT1-motif	AATTATTTTTTATT	1527	13	+	part of a light responsive module
Sc15g0002940.01	AuxRR-core	GGTCCAT	206	7	+	cis-acting regulatory element involved in auxin responsiveness
Sc15g0002940.01	CGTCA-motif	CGTCA	1657	5	-	cis-acting regulatory element involved in the MeJA-responsiveness
Sc15g0002940.01	Box 4	ATTAAT	852	6	+	part of a conserved DNA module involved in light responsiveness
Sc15g0002940.01	G-Box	CACGTG	1750	6	-	cis-acting regulatory element involved in light responsiveness
Sc15g0002940.01	G-Box	CACGTG	1782	6	-	cis-acting regulatory element involved in light responsiveness
Sc15g0002940.01	G-Box	CACGTG	1817	6	-	cis-acting regulatory element involved in light responsiveness
Sc15g0002940.01	G-box	ACACGTGGC	1748	9	-	cis-acting regulatory element involved in light responsiveness
Sc15g0002940.01	G-box	CACGTG	1750	6	-	cis-acting regulatory element involved in light responsiveness
Sc15g0002940.01	G-box	CACGTG	1782	6	-	cis-acting regulatory element involved in light responsiveness
Sc15g0002940.01	G-box	ACACGTGT	1816	8	-	cis-acting regulatory element involved in light responsiveness
Sc15g0002940.01	G-box	CACGTG	1817	6	-	cis-acting regulatory element involved in light responsiveness
Sc15g0002940.01	TCT-motif	TCTTAC	1039	6	-	part of a light responsive element
Sc15g0002940.01	TCA-element	CCATCTTTTT	733	9	-	cis-acting element involved in salicylic acid responsiveness
Sc15g0002940.01	GT1-motif	GGTTAA	924	6	+	light responsive element
Sc15g0005970.01	G-Box	TCCACATGGCA	883	10	-	cis-acting regulatory element involved in light responsiveness
Sc15g0005970.01	Box 4	ATTAAT	108	6	+	part of a conserved DNA module involved in light responsiveness
Sc15g0005970.01	Box 4	ATTAAT	219	6	+	part of a conserved DNA module involved in light responsiveness
Sc15g0005970.01	Box 4	ATTAAT	709	6	+	part of a conserved DNA module involved in light responsiveness
Sc15g0005970.01	Box 4	ATTAAT	864	6	+	part of a conserved DNA module involved in light responsiveness
Sc15g0005970.01	Box 4	ATTAAT	943	6	+	part of a conserved DNA module involved in light responsiveness
Sc15g0005970.01	Box 4	ATTAAT	1347	6	-	part of a conserved DNA module involved in light responsiveness
Sc15g0005970.01	Box 4	ATTAAT	1683	6	-	part of a conserved DNA module involved in light responsiveness
Sc15g0005970.01	Box 4	ATTAAT	1742	6	-	part of a conserved DNA module involved in light responsiveness
Sc15g0005970.01	Box 4	ATTAAT	1900	6	-	part of a conserved DNA module involved in light responsiveness
Sc15g0005970.01	CGTCA-motif	CGTCA	1367	5	+	cis-acting regulatory element involved in the MeJA-responsiveness
Sc15g0005970.01	ACE	CTAACGTATT	608	9	+	cis-acting element involved in light responsiveness
Sc15g0005970.01	I-box	GTATAAGGCC	332	9	+	part of a light responsive element
Sc15g0005970.01	TGACG-motif	TGACG	1367	5	-	cis-acting regulatory element involved in the MeJA-responsiveness
Sc15g0005970.01	ABRE	ACGTG	1944	5	-	cis-acting element involved in the abscisic acid responsiveness
Sc15g0005970.01	GA-motif	ATAGATAA	323	8	+	part of a light responsive element
Sc15g0005970.01	ATCT-motif	AATCTAATCC	1371	9	+	part of a conserved DNA module involved in light responsiveness
Sc15g0005970.01	GATA-motif	AAGGATAAGG	330	9	+	part of a light responsive element
Sc15g0005970.01	LAMP-element	CTTTATCA	61	8	+	part of a light responsive element
Sc15g0005970.01	GT1-motif	GGTTAA	184	6	-	light responsive element
Sc15g0005970.01	TCA-element	CCATCTTTTT	1149	9	+	cis-acting element involved in salicylic acid responsiveness
Sc15g0005970.01	MRE	AACCTAA	186	7	+	MYB binding site involved in light responsiveness
Sc15g0005970.01	MRE	AACCTAA	356	7	+	MYB binding site involved in light responsiveness
Sc15g0005970.01	MRE	AACCTAA	573	7	-	MYB binding site involved in light responsiveness
Sc15g0005970.01	chs-CMA1a	TTACTTAA	41	8	+	part of a light responsive element
Sc15g0005970.01	chs-CMA1a	TTACTTAA	555	8	-	part of a light responsive element
Sc15g0005970.01	G-box	TACGTG	1944	6	-	cis-acting regulatory element involved in light responsiveness
Sc16g0002350.01	TGA-element	AACGAC	95	6	-	auxin-responsive element
Sc16g0002350.01	SARE	TTCGACCATCTT	1592	11	-	cis-acting element involved in salicylic acid responsiveness
Sc16g0002350.01	CGTCA-motif	CGTCA	1486	5	+	cis-acting regulatory element involved in the MeJA-responsiveness
Sc16g0002350.01	Box 4	ATTAAT	132	6	+	part of a conserved DNA module involved in light responsiveness
Sc16g0002350.01	Box 4	ATTAAT	1413	6	-	part of a conserved DNA module involved in light responsiveness
Sc16g0002350.01	Box 4	ATTAAT	1495	6	-	part of a conserved DNA module involved in light responsiveness
Sc16g0002350.01	G-Box	CACGTT	516	6	-	cis-acting regulatory element involved in light responsiveness
Sc16g0002350.01	G-Box	CACGTG	1448	6	-	cis-acting regulatory element involved in light responsiveness
Sc16g0002350.01	AT1-motif	AATTATTTTTTATT	535	13	-	part of a light responsive module
Sc16g0002350.01	TGACG-motif	TGACG	1486	5	-	cis-acting regulatory element involved in the MeJA-responsiveness
Sc16g0002350.01	TC-rich repeats	ATTCTCTAAC	1546	9	+	cis-acting element involved in defense and stress responsiveness
Sc16g0002350.01	ABRE	ACGTG	517	5	+	cis-acting element involved in the abscisic acid responsiveness
Sc16g0002350.01	ABRE	ACGTG	1266	5	+	cis-acting element involved in the abscisic acid responsiveness
Sc16g0002350.01	ABRE	CACGTG	1448	6	-	cis-acting element involved in the abscisic acid responsiveness
Sc16g0002350.01	ABRE	ACGTG	1449	5	+	cis-acting element involved in the abscisic acid responsiveness
Sc16g0002350.01	ABRE	AACCCGG	1652	7	-	cis-acting element involved in the abscisic acid responsiveness
Sc16g0002350.01	GT1-motif	GGTTAA	151	6	-	light responsive element
Sc16g0002350.01	GT1-motif	GGTTAA	1310	6	+	light responsive element
Sc16g0002350.01	TCCC-motif	TCTCCCT	268	7	-	part of a light responsive element
Sc16g0002350.01	TCT-motif	TCTTAC	1696	6	+	part of a light responsive element
Sc16g0002350.01	G-box	TACGTG	1265	6	+	cis-acting regulatory element involved in light responsiveness
Sc16g0002350.01	G-box	CACGTG	1448	6	-	cis-acting regulatory element involved in light responsiveness
Sc16g0002350.01	G-box	ACACGTG(G/t)CACC	1754	10.5	+	cis-acting regulatory element involved in light responsiveness
Sc16g0002350.01	P-box	CCTTTTG	1506	7	-	gibberellin-responsive element
Sc16g0002350.01	P-box	CCTTTTG	1843	7	+	gibberellin-responsive element
Sc16g0003500.01	SARE	TTCGACCATCTT	169	11	-	cis-acting element involved in salicylic acid responsiveness
Sc16g0003500.01	Box 4	ATTAAT	551	6	+	part of a conserved DNA module involved in light responsiveness
Sc16g0003500.01	Box 4	ATTAAT	1456	6	-	part of a conserved DNA module involved in light responsiveness
Sc16g0003500.01	Box 4	ATTAAT	1625	6	-	part of a conserved DNA module involved in light responsiveness
Sc16g0003500.01	Sp1	GGGCGG	404	6	+	light responsive element
Sc16g0003500.01	GATA-motif	AAGATAAGATT	1572	10	+	part of a light responsive element
Sc16g0003500.01	TCA-element	CCATCTTTTT	899	9	-	cis-acting element involved in salicylic acid responsiveness
Sc16g0003500.01	TCT-motif	TCTTAC	525	6	-	part of a light responsive element
Sc16g0003500.01	TCCC-motif	TCTCCCT	574	7	+	part of a light responsive element
Sc16g0003500.01	TCCC-motif	TCTCCCT	599	7	+	part of a light responsive element
Sc16g0003500.01	P-box	CCTTTTG	662	7	+	gibberellin-responsive element
Sc16g0006850.01	TCA-element	CCATCTTTTT	1592	9	+	cis-acting element involved in salicylic acid responsiveness
Sc16g0006850.01	WUN-motif	AAATTTCCT	1051	9	-	wound-responsive element
Sc16g0006850.01	G-box	CACGTG	795	6	+	cis-acting regulatory element involved in light responsiveness
Sc16g0006850.01	G-box	CACGTC	968	6	+	cis-acting regulatory element involved in light responsiveness
Sc16g0006850.01	chs-CMA1a	TTACTTAA	93	8	-	part of a light responsive element
Sc16g0006850.01	CGTCA-motif	CGTCA	1373	5	-	cis-acting regulatory element involved in the MeJA-responsiveness
Sc16g0006850.01	CGTCA-motif	CGTCA	1756	5	-	cis-acting regulatory element involved in the MeJA-responsiveness
Sc16g0006850.01	Sp1	GGGCGG	1986	6	+	light responsive element
Sc16g0006850.01	Box 4	ATTAAT	340	6	+	part of a conserved DNA module involved in light responsiveness
Sc16g0006850.01	Box 4	ATTAAT	1162	6	-	part of a conserved DNA module involved in light responsiveness
Sc16g0006850.01	Box 4	ATTAAT	1446	6	-	part of a conserved DNA module involved in light responsiveness
Sc16g0006850.01	Box 4	ATTAAT	1477	6	-	part of a conserved DNA module involved in light responsiveness
Sc16g0006850.01	Box 4	ATTAAT	1713	6	-	part of a conserved DNA module involved in light responsiveness
Sc16g0006850.01	G-Box	CACGTG	795	6	+	cis-acting regulatory element involved in light responsiveness
Sc16g0006850.01	ABRE	CACGTG	795	6	+	cis-acting element involved in the abscisic acid responsiveness
Sc16g0006850.01	ABRE	ACGTG	796	5	+	cis-acting element involved in the abscisic acid responsiveness
Sc16g0006850.01	ABRE	ACGTG	968	5	-	cis-acting element involved in the abscisic acid responsiveness
Sc16g0006850.01	TGACG-motif	TGACG	1373	5	+	cis-acting regulatory element involved in the MeJA-responsiveness
Sc16g0006850.01	TGACG-motif	TGACG	1756	5	+	cis-acting regulatory element involved in the MeJA-responsiveness
Sc16g0006850.01	AT1-motif	AATTATTTTTTATT	1716	14	-	part of a light responsive module
Sc16g0006850.01	I-box	GTATAAGGCC	773	9	+	part of a light responsive element
Sc16g0006850.01	I-box	GTATAAGGCC	908	9	-	part of a light responsive element
Sc16g0006860.01	G-box	CACGTG	1594	6	-	cis-acting regulatory element involved in light responsiveness
Sc16g0006860.01	G-box	CACGTG	1604	6	-	cis-acting regulatory element involved in light responsiveness
Sc16g0006860.01	G-box	ACACGTGGC	1689	9	-	cis-acting regulatory element involved in light responsiveness
Sc16g0006860.01	G-box	CACGTG	1691	6	-	cis-acting regulatory element involved in light responsiveness
Sc16g0006860.01	G-box	ACACGTGT	1794	8	-	cis-acting regulatory element involved in light responsiveness
Sc16g0006860.01	G-box	CACGTG	1795	6	-	cis-acting regulatory element involved in light responsiveness
Sc16g0006860.01	G-box	CACGAC	1800	6	-	cis-acting regulatory element involved in light responsiveness
Sc16g0006860.01	TCT-motif	TCTTAC	64	6	+	part of a light responsive element
Sc16g0006860.01	LTR	CCGAAA	731	6	-	cis-acting element involved in low-temperature responsiveness
Sc16g0006860.01	GT1-motif	GGTTAA	377	6	-	light responsive element
Sc16g0006860.01	GT1-motif	GGTTAAT	1753	7	+	light responsive element
Sc16g0006860.01	Gap-box	CAAATGAA(A/G)A	689	9.5	+	part of a light responsive element
Sc16g0006860.01	ABRE	AACCCGG	1010	7	-	cis-acting element involved in the abscisic acid responsiveness
Sc16g0006860.01	ABRE	CACGTG	1594	6	-	cis-acting element involved in the abscisic acid responsiveness
Sc16g0006860.01	ABRE	ACGTG	1595	5	+	cis-acting element involved in the abscisic acid responsiveness
Sc16g0006860.01	ABRE	CGCACGTGTC	1602	9	+	cis-acting element involved in the abscisic acid responsiveness
Sc16g0006860.01	ABRE	CACGTG	1604	6	-	cis-acting element involved in the abscisic acid responsiveness
Sc16g0006860.01	ABRE	ACGTG	1605	5	+	cis-acting element involved in the abscisic acid responsiveness
Sc16g0006860.01	ABRE	GCAACGTGTC	1689	9	+	cis-acting element involved in the abscisic acid responsiveness
Sc16g0006860.01	ABRE	CACGTG	1691	6	-	cis-acting element involved in the abscisic acid responsiveness
Sc16g0006860.01	ABRE	ACGTG	1692	5	+	cis-acting element involved in the abscisic acid responsiveness
Sc16g0006860.01	ABRE	GACACGTGGC	1793	9	-	cis-acting element involved in the abscisic acid responsiveness
Sc16g0006860.01	ABRE	CACGTG	1795	6	-	cis-acting element involved in the abscisic acid responsiveness
Sc16g0006860.01	ABRE	ACGTG	1796	5	+	cis-acting element involved in the abscisic acid responsiveness
Sc16g0006860.01	GA-motif	ATAGATAA	15	8	-	part of a light responsive element
Sc16g0006860.01	TGACG-motif	TGACG	1711	5	+	cis-acting regulatory element involved in the MeJA-responsiveness
Sc16g0006860.01	I-box	gGATAAGGTG	1761	9	+	part of a light responsive element
Sc16g0006860.01	AT1-motif	AATTATTTTTTATT	1555	13	-	part of a light responsive module
Sc16g0006860.01	G-Box	CACGTG	1594	6	-	cis-acting regulatory element involved in light responsiveness
Sc16g0006860.01	G-Box	CACGTG	1604	6	-	cis-acting regulatory element involved in light responsiveness
Sc16g0006860.01	G-Box	CACGTG	1691	6	-	cis-acting regulatory element involved in light responsiveness
Sc16g0006860.01	G-Box	CACGTG	1795	6	-	cis-acting regulatory element involved in light responsiveness
Sc16g0006860.01	Box 4	ATTAAT	1261	6	-	part of a conserved DNA module involved in light responsiveness
Sc16g0006860.01	Box 4	ATTAAT	1398	6	-	part of a conserved DNA module involved in light responsiveness
Sc16g0006860.01	CGTCA-motif	CGTCA	1711	5	-	cis-acting regulatory element involved in the MeJA-responsiveness
Sc18g0003460.01	TGACG-motif	TGACG	1818	5	-	cis-acting regulatory element involved in the MeJA-responsiveness
Sc18g0003460.01	GATA-motif	AAGATAAGATT	1832	10	+	part of a light responsive element
Sc18g0003460.01	ABRE	ACGTG	297	5	-	cis-acting element involved in the abscisic acid responsiveness
Sc18g0003460.01	ABRE	CGTACGTGCA	832	9	-	cis-acting element involved in the abscisic acid responsiveness
Sc18g0003460.01	ABRE	ACGTG	834	5	-	cis-acting element involved in the abscisic acid responsiveness
Sc18g0003460.01	ABRE	ACGTG	947	5	+	cis-acting element involved in the abscisic acid responsiveness
Sc18g0003460.01	chs-CMA2a	TCACTTGA	1965	8	-	part of a light responsive element
Sc18g0003460.01	CGTCA-motif	CGTCA	1818	5	+	cis-acting regulatory element involved in the MeJA-responsiveness
Sc18g0003460.01	Box 4	ATTAAT	331	6	+	part of a conserved DNA module involved in light responsiveness
Sc18g0003460.01	Box 4	ATTAAT	532	6	+	part of a conserved DNA module involved in light responsiveness
Sc18g0003460.01	Box 4	ATTAAT	761	6	+	part of a conserved DNA module involved in light responsiveness
Sc18g0003460.01	G-box	TACGTG	297	6	-	cis-acting regulatory element involved in light responsiveness
Sc18g0003460.01	G-box	TACGTG	834	6	-	cis-acting regulatory element involved in light responsiveness
Sc18g0003460.01	G-box	CACGTC	946	6	-	cis-acting regulatory element involved in light responsiveness
Sc18g0003460.01	GT1-motif	GGTTAA	960	6	+	light responsive element
Sc18g0003460.01	GT1-motif	GGTTAA	1023	6	+	light responsive element
Sc18g0003460.01	TCA-element	CCATCTTTTT	1569	9	+	cis-acting element involved in salicylic acid responsiveness
Sc19g0000470.01	AuxRR-core	GGTCCAT	330	7	+	cis-acting regulatory element involved in auxin responsiveness
Sc19g0000470.01	chs-Unit 1 m1	ACCTAACCCGC	255	10	-	part of a light responsive element
Sc19g0000470.01	G-Box	CACGTG	515	6	+	cis-acting regulatory element involved in light responsiveness
Sc19g0000470.01	CGTCA-motif	CGTCA	80	5	-	cis-acting regulatory element involved in the MeJA-responsiveness
Sc19g0000470.01	CGTCA-motif	CGTCA	815	5	-	cis-acting regulatory element involved in the MeJA-responsiveness
Sc19g0000470.01	GA-motif	ATAGATAA	600	8	+	part of a light responsive element
Sc19g0000470.01	ABRE	ACGTG	297	5	+	cis-acting element involved in the abscisic acid responsiveness
Sc19g0000470.01	ABRE	CACGTG	515	6	+	cis-acting element involved in the abscisic acid responsiveness
Sc19g0000470.01	ABRE	ACGTG	516	5	+	cis-acting element involved in the abscisic acid responsiveness
Sc19g0000470.01	TGACG-motif	TGACG	80	5	+	cis-acting regulatory element involved in the MeJA-responsiveness
Sc19g0000470.01	TGACG-motif	TGACG	815	5	+	cis-acting regulatory element involved in the MeJA-responsiveness
Sc19g0000470.01	TC-rich repeats	GTTTTCTTAC	1099	9	-	cis-acting element involved in defense and stress responsiveness
Sc19g0000470.01	TC-rich repeats	GTTTTCTTAC	1316	9	-	cis-acting element involved in defense and stress responsiveness
Sc19g0000470.01	TC-rich repeats	GTTTTCTTAC	1537	9	-	cis-acting element involved in defense and stress responsiveness
Sc19g0000470.01	I-box	AGATAAGG	1090	8	+	part of a light responsive element
Sc19g0000470.01	LAMP-element	CTTTATCA	631	8	+	part of a light responsive element
Sc19g0000470.01	GT1-motif	GGTTAA	396	6	+	light responsive element
Sc19g0000470.01	GT1-motif	GGTTAA	1179	6	+	light responsive element
Sc19g0000470.01	G-box	TACGTG	296	6	+	cis-acting regulatory element involved in light responsiveness
Sc19g0000470.01	G-box	CACGTG	515	6	+	cis-acting regulatory element involved in light responsiveness
Sc20g0000800.01	I-box	GTATAAGGCC	1240	9	-	part of a light responsive element
Sc20g0000800.01	TGACG-motif	TGACG	1434	5	-	cis-acting regulatory element involved in the MeJA-responsiveness
Sc20g0000800.01	ABRE	ACGTG	477	5	-	cis-acting element involved in the abscisic acid responsiveness
Sc20g0000800.01	ABRE	ACGTG	783	5	-	cis-acting element involved in the abscisic acid responsiveness
Sc20g0000800.01	GATA-motif	GATAGGG	52	7	-	part of a light responsive element
Sc20g0000800.01	GATA-motif	AAGGATAAGG	1242	9	-	part of a light responsive element
Sc20g0000800.01	ATCT-motif	AATCTAATCC	1673	9	-	part of a conserved DNA module involved in light responsiveness
Sc20g0000800.01	TGA-element	AACGAC	1172	6	+	auxin-responsive element
Sc20g0000800.01	ACE	CTAACGTATT	758	9	+	cis-acting element involved in light responsiveness
Sc20g0000800.01	CGTCA-motif	CGTCA	1434	5	+	cis-acting regulatory element involved in the MeJA-responsiveness
Sc20g0000800.01	Box 4	ATTAAT	550	6	+	part of a conserved DNA module involved in light responsiveness
Sc20g0000800.01	Box 4	ATTAAT	1163	6	-	part of a conserved DNA module involved in light responsiveness
Sc20g0000800.01	G-Box	CACGTT	477	6	+	cis-acting regulatory element involved in light responsiveness
Sc20g0000800.01	G-Box	CACGTT	783	6	+	cis-acting regulatory element involved in light responsiveness
Sc20g0000800.01	G-box	TAAACGTG	477	8	-	cis-acting regulatory element involved in light responsiveness
Sc20g0000800.01	P-box	CCTTTTG	210	7	-	gibberellin-responsive element
Sc20g0000800.01	TATC-box	TATCCCA	55	7	+	cis-acting element involved in gibberellin-responsiveness
Sc20g0000800.01	GT1-motif	GGTTAAT	185	7	+	light responsive element
Sc20g0000800.01	GT1-motif	GGTTAA	1343	6	+	light responsive element
Sc20g0000800.01	TCA-element	CCATCTTTTT	955	9	-	cis-acting element involved in salicylic acid responsiveness
Sc20g0000800.01	TCA-element	TCAGAAGAGG	1954	9	+	cis-acting element involved in salicylic acid responsiveness
Sc20g0000800.01	LTR	CCGAAA	148	6	-	cis-acting element involved in low-temperature responsiveness
Sc20g0000800.01	LTR	CCGAAA	891	6	-	cis-acting element involved in low-temperature responsiveness
Sc20g0000800.01	TCT-motif	TCTTAC	1472	6	+	part of a light responsive element
Sc20g0001550.01	GARE-motif	TCTGTTG	1232	7	-	gibberellin-responsive element
Sc20g0001550.01	AuxRR-core	GGTCCAT	979	7	+	cis-acting regulatory element involved in auxin responsiveness
Sc20g0001550.01	TGA-element	AACGAC	490	6	+	auxin-responsive element
Sc20g0001550.01	TGA-element	AACGAC	782	6	+	auxin-responsive element
Sc20g0001550.01	TGA-element	AACGAC	1669	6	+	auxin-responsive element
Sc20g0001550.01	G-Box	CACGTT	109	6	+	cis-acting regulatory element involved in light responsiveness
Sc20g0001550.01	G-Box	CACGTG	1074	6	-	cis-acting regulatory element involved in light responsiveness
Sc20g0001550.01	CGTCA-motif	CGTCA	888	5	+	cis-acting regulatory element involved in the MeJA-responsiveness
Sc20g0001550.01	CGTCA-motif	CGTCA	939	5	+	cis-acting regulatory element involved in the MeJA-responsiveness
Sc20g0001550.01	CGTCA-motif	CGTCA	946	5	-	cis-acting regulatory element involved in the MeJA-responsiveness
Sc20g0001550.01	CGTCA-motif	CGTCA	1290	5	+	cis-acting regulatory element involved in the MeJA-responsiveness
Sc20g0001550.01	CGTCA-motif	CGTCA	1371	5	+	cis-acting regulatory element involved in the MeJA-responsiveness
Sc20g0001550.01	ACE	GCGACGTACC	28	9	+	cis-acting element involved in light responsiveness
Sc20g0001550.01	ABRE	ACGTG	109	5	-	cis-acting element involved in the abscisic acid responsiveness
Sc20g0001550.01	ABRE	ACGTG	886	5	-	cis-acting element involved in the abscisic acid responsiveness
Sc20g0001550.01	ABRE	ACGTG	937	5	-	cis-acting element involved in the abscisic acid responsiveness
Sc20g0001550.01	ABRE	CACGTG	1074	6	-	cis-acting element involved in the abscisic acid responsiveness
Sc20g0001550.01	ABRE	ACGTG	1075	5	+	cis-acting element involved in the abscisic acid responsiveness
Sc20g0001550.01	TGA-box	TGACGTAA	1368	8	-	part of an auxin-responsive element
Sc20g0001550.01	TGACG-motif	TGACG	888	5	-	cis-acting regulatory element involved in the MeJA-responsiveness
Sc20g0001550.01	TGACG-motif	TGACG	939	5	-	cis-acting regulatory element involved in the MeJA-responsiveness
Sc20g0001550.01	TGACG-motif	TGACG	946	5	+	cis-acting regulatory element involved in the MeJA-responsiveness
Sc20g0001550.01	TGACG-motif	TGACG	1290	5	-	cis-acting regulatory element involved in the MeJA-responsiveness
Sc20g0001550.01	TGACG-motif	TGACG	1371	5	-	cis-acting regulatory element involved in the MeJA-responsiveness
Sc20g0001550.01	MRE	AACCTAA	1838	7	-	MYB binding site involved in light responsiveness
Sc20g0001550.01	TCT-motif	TCTTAC	652	6	+	part of a light responsive element
Sc20g0001550.01	LTR	CCGAAA	501	6	-	cis-acting element involved in low-temperature responsiveness
Sc20g0001550.01	LTR	CCGAAA	988	6	-	cis-acting element involved in low-temperature responsiveness
Sc20g0001550.01	GT1-motif	GTGTGTGAA	880	9	-	light responsive element
Sc20g0001550.01	G-box	CACGTC	886	6	+	cis-acting regulatory element involved in light responsiveness
Sc20g0001550.01	G-box	CACGTC	937	6	+	cis-acting regulatory element involved in light responsiveness
Sc20g0001550.01	G-box	CACGTG	1074	6	-	cis-acting regulatory element involved in light responsiveness
Sc20g0006380.01	GA-motif	ATAGATAA	1296	8	+	part of a light responsive element
Sc20g0006380.01	ABRE	AACCCGG	1326	7	+	cis-acting element involved in the abscisic acid responsiveness
Sc20g0006380.01	AuxRR-core	GGTCCAT	367	7	+	cis-acting regulatory element involved in auxin responsiveness
Sc20g0006380.01	AuxRR-core	GGTCCAT	606	7	+	cis-acting regulatory element involved in auxin responsiveness
Sc20g0006380.01	TGA-element	AACGAC	654	6	-	auxin-responsive element
Sc20g0006380.01	G-box	TAACACGTAG	358	9	+	cis-acting regulatory element involved in light responsiveness
Sc20g0006380.01	3-AF1 binding site	TAAGAGAGGAA	910	10	+	light responsive element
Sc20g0006380.01	TCT-motif	TCTTAC	1634	6	+	part of a light responsive element
Sc20g0006380.01	TCA-element	CCATCTTTTT	1197	9	-	cis-acting element involved in salicylic acid responsiveness
Sc20g0006940.01	ABRE	ACGTG	778	5	-	cis-acting element involved in the abscisic acid responsiveness
Sc20g0006940.01	ABRE	ACGTG	1337	5	+	cis-acting element involved in the abscisic acid responsiveness
Sc20g0006940.01	GATA-motif	AAGGATAAGG	1396	9	-	part of a light responsive element
Sc20g0006940.01	GATA-motif	GATAGGG	1861	7	-	part of a light responsive element
Sc20g0006940.01	TGACG-motif	TGACG	1560	5	+	cis-acting regulatory element involved in the MeJA-responsiveness
Sc20g0006940.01	TC-rich repeats	ATTCTCTAAC	194	9	-	cis-acting element involved in defense and stress responsiveness
Sc20g0006940.01	TC-rich repeats	ATTCTCTAAC	1203	9	+	cis-acting element involved in defense and stress responsiveness
Sc20g0006940.01	GARE-motif	TCTGTTG	23	7	+	gibberellin-responsive element
Sc20g0006940.01	TGA-element	AACGAC	343	6	-	auxin-responsive element
Sc20g0006940.01	TGA-element	AACGAC	1231	6	+	auxin-responsive element
Sc20g0006940.01	CGTCA-motif	CGTCA	1560	5	-	cis-acting regulatory element involved in the MeJA-responsiveness
Sc20g0006940.01	Box 4	ATTAAT	726	6	+	part of a conserved DNA module involved in light responsiveness
Sc20g0006940.01	Box 4	ATTAAT	800	6	+	part of a conserved DNA module involved in light responsiveness
Sc20g0006940.01	Box 4	ATTAAT	831	6	+	part of a conserved DNA module involved in light responsiveness
Sc20g0006940.01	Box 4	ATTAAT	1281	6	-	part of a conserved DNA module involved in light responsiveness
Sc20g0006940.01	Box 4	ATTAAT	1355	6	-	part of a conserved DNA module involved in light responsiveness
Sc20g0006940.01	Box 4	ATTAAT	1591	6	-	part of a conserved DNA module involved in light responsiveness
Sc20g0006940.01	G-Box	CACGTT	778	6	+	cis-acting regulatory element involved in light responsiveness
Sc20g0006940.01	G-Box	CACGTT	1336	6	-	cis-acting regulatory element involved in light responsiveness
Sc20g0006940.01	P-box	CCTTTTG	838	7	-	gibberellin-responsive element
Sc20g0006940.01	LTR	CCGAAA	8	6	-	cis-acting element involved in low-temperature responsiveness
Sc20g0006940.01	LTR	CCGAAA	1831	6	-	cis-acting element involved in low-temperature responsiveness
Sc20g0006940.01	TCT-motif	TCTTAC	845	6	-	part of a light responsive element
Sc20g0006940.01	TCT-motif	TCTTAC	1402	6	+	part of a light responsive element
Sc20g0006940.01	GT1-motif	GGTTAA	193	6	+	light responsive element
Sc20g0006940.01	TCCC-motif	TCTCCCT	522	7	+	part of a light responsive element
Sc22g0000680.01	TCA-element	CCATCTTTTT	1797	9	+	cis-acting element involved in salicylic acid responsiveness
Sc22g0000680.01	ABRE	ACGTG	241	5	+	cis-acting element involved in the abscisic acid responsiveness
Sc22g0000680.01	Gap-box	CAAATGAA(A/G)A	161	9	-	part of a light responsive element
Sc22g0000680.01	TGA-element	AACGAC	54	6	+	auxin-responsive element
Sc22g0000680.01	G-Box	CACGTT	240	6	-	cis-acting regulatory element involved in light responsiveness
Sc22g0000680.01	Box 4	ATTAAT	1977	6	-	part of a conserved DNA module involved in light responsiveness
Sc22g0000680.01	ACE	GACACGTATG	271	9	-	cis-acting element involved in light responsiveness
Sc23g0001220.01	MRE	AACCTAA	1547	7	+	MYB binding site involved in light responsiveness
Sc23g0001220.01	TCT-motif	TCTTAC	12	6	+	part of a light responsive element
Sc23g0001220.01	TCT-motif	TCTTAC	889	6	-	part of a light responsive element
Sc23g0001220.01	Box II	TGGTAATAA	401	9	-	part of a light responsive element
Sc23g0001220.01	G-box	CCACGTAA	717	8	+	cis-acting regulatory element involved in light responsiveness
Sc23g0001220.01	G-box	TACGTG	718	6	-	cis-acting regulatory element involved in light responsiveness
Sc23g0001220.01	L-box	ATCCCACCTAC	108	11	-	part of a light responsive element
Sc23g0001220.01	AuxRR-core	GGTCCAT	335	7	+	cis-acting regulatory element involved in auxin responsiveness
Sc23g0001220.01	Sp1	GGGCGG	1479	6	+	light responsive element
Sc23g0001220.01	Box 4	ATTAAT	1151	6	-	part of a conserved DNA module involved in light responsiveness
Sc23g0001220.01	Box 4	ATTAAT	1856	6	-	part of a conserved DNA module involved in light responsiveness
Sc23g0001220.01	Box 4	ATTAAT	1965	6	-	part of a conserved DNA module involved in light responsiveness
Sc23g0001220.01	Box 4	ATTAAT	1975	6	-	part of a conserved DNA module involved in light responsiveness
Sc23g0001220.01	CGTCA-motif	CGTCA	1218	5	-	cis-acting regulatory element involved in the MeJA-responsiveness
Sc23g0001220.01	CGTCA-motif	CGTCA	1638	5	-	cis-acting regulatory element involved in the MeJA-responsiveness
Sc23g0001220.01	ABRE	ACGTG	718	5	-	cis-acting element involved in the abscisic acid responsiveness
Sc23g0001220.01	GA-motif	ATAGATAA	1369	8	+	part of a light responsive element
Sc23g0001220.01	TGACG-motif	TGACG	1218	5	+	cis-acting regulatory element involved in the MeJA-responsiveness
Sc23g0001220.01	TGACG-motif	TGACG	1638	5	+	cis-acting regulatory element involved in the MeJA-responsiveness
Sc23g0001830.01	MRE	AACCTAA	925	7	-	MYB binding site involved in light responsiveness
Sc23g0001830.01	TCA-element	TCAGAAGAGG	291	9	-	cis-acting element involved in salicylic acid responsiveness
Sc23g0001830.01	AuxRE	TGTCTCAATAAG	930	11	-	part of an auxin-responsive element
Sc23g0001830.01	TCCC-motif	TCTCCCT	19	7	-	part of a light responsive element
Sc23g0001830.01	TCCC-motif	TCTCCCT	1190	7	-	part of a light responsive element
Sc23g0001830.01	TCCC-motif	TCTCCCT	1846	7	+	part of a light responsive element
Sc23g0001830.01	chs-CMA1a	TTACTTAA	567	8	-	part of a light responsive element
Sc23g0001830.01	CGTCA-motif	CGTCA	492	5	+	cis-acting regulatory element involved in the MeJA-responsiveness
Sc23g0001830.01	Box 4	ATTAAT	1555	6	-	part of a conserved DNA module involved in light responsiveness
Sc23g0001830.01	Box 4	ATTAAT	1697	6	-	part of a conserved DNA module involved in light responsiveness
Sc23g0001830.01	Box 4	ATTAAT	1826	6	-	part of a conserved DNA module involved in light responsiveness
Sc23g0001830.01	TC-rich repeats	ATTCTCTAAC	705	9	+	cis-acting element involved in defense and stress responsiveness
Sc23g0001830.01	TGACG-motif	TGACG	492	5	-	cis-acting regulatory element involved in the MeJA-responsiveness
Sc23g0001830.01	AT1-motif	AATTATTTTTTATT	1493	13	+	part of a light responsive module
Sc23g0001830.01	I-box	AAGATAAGGCT	1113	10	-	part of a light responsive element
