# Supplementary material for: Genome-Wide Identification, Evolution and Expression Profile Analysis of NAC Transcription Factor in Simmondsia chinensis
Source: Curr Issues Mol Biol. 2023 Jun 29;45(7):5422–36. doi: 10.3390/cimb45070344 (PMC10378596; doi:10.3390/cimb45070344)
Supplement: Supplementary file 1 [file cimb-45-00344-s001.zip › Table S3.xlsx]

## Sheet: Sheet1
Table S3.NAC members in subgroup B5
NAME	AGI_code	The Reported Functions
ScNAC20	Sc06g0008670.01	—
ScNAC19	Sc06g0006170.01	—
ANAC40	AT2G27300.1	Seed germination and dormancy
ANAC89	AT5G22290.1	Seed germination and dormancy
ANAC60	AT3G44290.1	Seed germination and dormancy
ScNAC50	Sc19g0000470.01	—
ScNAC40	Sc13g0010590.01	—
ANAC14	AT1G33060.1	—
ANAC91	AT5G24590.2	—
ANAC62	AT3G49530.1	—
